# Supplementary material for: Archetypes of Gamification: Analysis of mHealth Apps
Source: JMIR Mhealth Uhealth. 2020 Oct 19;8(10):e19280. doi: 10.2196/19280 (PMC7605978; doi:10.2196/19280)
Supplement: Multimedia Appendix 1 [file mhealth_v8i10e19280_app1.xlsx]

## Sheet: Sheet1
Archetypes of Gamification / Schmidt-Kraepelin et al											JMIR mHealth and uHealth
Multimedia Appendix 1. Overview of included and excluded mHealth apps.
Legend: App-name = Appstore = Category= Rank = Version = Also in Apple Store = Apple Store Version = Downloaded = Download not possible = Membership required = Subscription required = Periphery required = Gamified App = mHealth App =	Name of app Appstore where the app was found (either Google Play Store or Apple App Store) Category where the app was listed (either Health and Fitness or Medical) Rank number of app in category of respective appstore (1-200) as of 2018/01/18 Version number of inspected app If app from Google Play Store was also found in Apple App Store (X) Version number of feature identical Apple App Store app …
App-name	Appstore	Category	Rank	Version	Also in Apple Store	Apple Store Version	Downloaded	Download not possible	Membership required	Subscription required	Periphery required	Gamified App	mHealth App
Sweatcoin Pays You To Get Fit	Google	Health	1	1.10.3	X	4.2	X					X	X
Home Workout - No Equipment	Google	Health	2	1.0.5	X	1.0.6	X					X	X
ManFIT - Workout at Home with No Equipment Needed	Google	Health	3	1.0.3			X					X	X
Abs Workout – Tabata, HIIT, 7x4 Challenge	Google	Health	4	1.2.0			X					X	X
HiFit - 7 Minute Workout with No Equipment Needed	Google	Health	5	3.2.2			X					X	X
Drink Water Reminder – Water Alarm, Water Tracker	Google	Health	6	2.3.1			X					X	X
Fitbit	Google	Health	7	2018.03.20	X	2.48	X					X	X
BetterMe: Weight Loss Plan	Google	Health	8	2.5.3	X	2.3.8	X		X			X	X
Calorie Counter - MyFitnessPal	Google	Health	9	2018.03.19	X	7.34	X					X	X
Period Tracker Petal, Fertility&Ovulation Calendar	Google	Health	10	1.0.9			X						X
Lose Weight in 30 Days	Google	Health	11	1.0.14	X	1.0.12	X					X	X
Buttocks workout - Hips, Legs & Butt workout	Google	Health	12	1.0.9			X					X	X
Calm - Meditate, Sleep, Relax	Google	Health	13	3.13.1	X	3.15.1	X					X	X
GO Clock - Alarm Clock & Theme	Google	Health	14	1.9.3			X
Weight Watchers Mobile	Google	Health	15	6.1.4	X	6.6.0	X		X			X	X
Headspace: Guided Meditation & Mindfulness	Google	Health	16	3.4.0	X	3.21.0	X					X	X
CVS/pharmacy	Google	Health	17	4.1			X
Lose It! - Calorie Counter	Google	Health	18	2018.03.15	X	9.4.1	X					X	X
8fit Workout & Ernährungspläne	Google	Health	19	3.1.3	X	3.1.4	X					X	X
Google Fit – Fitness-Tracking	Google	Health	20	2018.03.14			X					X	X
30 Day Fit Challenge Workout	Google	Health	21	2018.01.30	X	1.1.96	X					X	X
Freeletics Bodyweight	Google	Health	22	2018.03.16	X	4.30	X					X	X
Planet Fitness	Google	Health	23	7.5	X	7.6	X		X			X	X
Blue Light Filter – Screen Dimmer for Eye Care	Google	Health	24	3.2.1.2			X						X
Total Keto Diet - Low Carb Diet, Recipes & More!	Google	Health	25	2.2.5			X						X
Weight Loss Fitness	Google	Health	26	1.2.3	X	1.7.2	X			X			X
Period Tracker - Period Calendar Ovulation Tracker	Google	Health	27	2018.03.01			X						X
Lifesum: Calorie Counter, Food & Nutrition Tracker	Google	Health	28	2018.02.27	X	8.8.8	X					X	X
Step Counter - Pedometer Free & Calorie Counter	Google	Health	29	1.0.19			X					X	X
Period Tracker Clue: Period & Ovulation Tracker	Google	Health	30	2018.03.08	X	4.0.7	X						X
healow	Google	Health	31	5.3.0				X				X	X
Period Tracker Flo, Pregnancy & Ovulation Calendar	Google	Health	32	4.3.1	X	4.4.0	X						X
Alarm Clock	Google	Health	33	1.02
Abs Workout	Google	Health	34	1.0.8			X						X
Fitbit Coach	Google	Health	35	4.2	X	4.1.1	X						X
Carb Manager - Keto & Low Carb Diet Tracker	Google	Health	36	1.2.1	X	6.0.5	X					X	X
VeryFitPro	Google	Health	37	2.3.2	X	2.3.2	X				X	X	X
MINDBODY - Fitness & Wellness	Google	Health	38	2018.02.28			X						X
Health4Me	Google	Health	39	5.12	X	5.13			X				X
AllTrails - Hiking, Trail Running & Biking Trails	Google	Health	40	8.6.1	X	8.7.1	X					X	X
Garmin Connect™	Google	Health	41	2018.03.16	X	4.5.1	X				X	X	X
Blue Light Filter - Night Mode, Eye Care	Google	Health	42	2018.02.27			X						X
Fabulous: Motivate Me! Meditate, Relax, Sleep	Google	Health	43	3.42			X					X	X
lose belly fat in 2 weeks	Google	Health	44	1.21			X						X
Samsung Health	Google	Health	45	5.16.0.043								X	X
Calorie Counter & Diet Tracker	Google	Health	46	2018.03.22								X	X
Water Drink Reminder	Google	Health	47	2018.03.26			X					X	X
MyPlate Calorie Tracker	Google	Health	48	3.2.0(0)	X	5.13.1	X						X
Achievement	Google	Health	49	2018.03.08	X	3.1.16	X					X	X
Pedometer, Step Counter & Weight Loss Tracker App	Google	Health	50	p5.3.1	X	3.8.0	X					X	X
Beachbody On Demand - The Best Fitness Workouts	Google	Health	51	1.2.59	X	2.10				X			X
Relax Melodies: Sleep Sounds	Google	Health	52	2018.03.12	X	6.2	X
Fitness & Bodybuilding	Google	Health	53	2.1.8			X						X
Six Pack in 30 Days	Google	Health	54	1.3.2			X						X
Sweat: Kayla Itsines Fitness	Google	Health	55	3.2.4	X	3.4.4	X			X		X	X
Walk with Map My Walk	Google	Health	56	18.3.2			X					X	X
Period Tracker	Google	Health	57	2018.03.05	X	9.9.1	X						X
7 Minute Workout	Google	Health	58	2018.02.28	X	18.3.0	X						X
LA Fitness Mobile	Google	Health	59	2018.03.06	X	3.6.9	X		X				X
Best Ovulation Tracker Fertility Calendar App Glow	Google	Health	60	2018.03.28			X						X
myCigna	Google	Health	61	3.13.0	X	3.12.0							X
Kaiser Permanente	Google	Health	62	4.19.0	X	4.19.1							X
Strava Running and Cycling GPS	Google	Health	63	2018.03.29	X	41.0.0	X					X	X
Sleep Sounds	Google	Health	64	3.1.10			X
Home Workout - No Equipment & Meal Planner	Google	Health	65	1.0.15			X						X
Your Texas Benefits	Google	Health	66	5.5.0	X	5.5.1							X
Butt and Legs - Buttocks Workout	Google	Health	67	2018.03.23			X						X
Water Time Pro: drink reminder, water diet tracker	Google	Health	68	5.3.1			X						X
Gym Workouts & Fitness	Google	Health	69	3.8			X						X
Under Armour Record	Google	Health	70	3.18.7	X	3.22	X					X	X
iCare Health Monitor (BP & HR)	Google	Health	71	3.6.0			X						X
Insight Timer - Free Meditation App	Google	Health	72	2018.03.28	X	12.2.31	X						X
Aetna Mobile	Google	Health	73	3.1.1	X	3.1.2	X						X
Nike Training Club - Workouts & Fitness Plans	Google	Health	74	5.10.0	X	5.10.0	X						X
Pregnancy & Baby Tracker	Google	Health	75	2018.03.14	X	10.1	X						X
Moov Studio: Fitness Workouts	Google	Health	76	1.0.3142				X					X
Run with Map My Run	Google	Health	77	18.3.2								X	X
Feel the Burn —— Lose Weight in 30 days	Google	Health	78	1.1.29				X					X
Seven - 7 Minute Workout Training Challenge	Google	Health	79	2018.03.23	X	7.1.1						X	X
My Fitness by Jillian Michaels	Google	Health	80	1.4.9	X	2.1.7	X			X			X
Geocaching	Google	Health	81	2018.03.26			X
Pinky Bestie - Period & Ovulation Tracker	Google	Health	82	1.1002			X						X
Fever Measuring Thermometer	Google	Health	83	1.0.7			X
23andMe	Google	Health	84	4.9.0	X	4.12.0							X
Think Dirty	Google	Health	85	1.4.6	X	3.4.2							X
Atkins® Carb Counter & Meal Tracker	Google	Health	86	4.0.5									X
Twilight	Google	Health	87	2018.03.21			X						X
Super Military Diet Plan	Google	Health	88	1.5			X						X
Daily Yoga - Yoga Fitness Plans	Google	Health	89	6.2.40	X	6.2.53	X					X	X
JEFIT Workout Tracker, Gym Plan, Personal Trainer	Google	Health	90	9.99	X	9.97	X					X	X
Jiff - Health Benefits	Google	Health	91	3.0.18121.4019	X	4.0.18141	X		X			X	X
Body Temperature Thermometer	Google	Health	92	0.0.2			X
Lose Weight In 30 Days	Google	Health	93	1.13			X						X
Sleep Cycle alarm clock	Google	Health	94	2.0.1768	X	5.4.5	X						X
Go365	Google	Health	95	1.5.6	X	1.6.0	X		X			X	X
Down Dog: Great Yoga Anywhere	Google	Health	96	2.4.0	X	2.5.1	X						X
Zumba Dance Practice	Google	Health	97	1.0			X						X
Stretching & Flexibility Routines by Fitify	Google	Health	98	1.5.2			X						X
Runkeeper - GPS Track Run Walk	Google	Health	99	2018.03.19	X	8.8.2	X					X	X
10% Happier: Meditation for Fidgety Skeptics	Google	Health	100	1.4.1	X	4.7.1	X						X
Fitplan: Train with Athletes	Google	Health	101	V2.2.6	X	2.2.6	X						X
Sleepo: Relaxing sounds, Sleep	Google	Health	102	1.3.0			X						X
MyHumana	Google	Health	103	2.0.3	X	5.3.3							X
Abs Workout	Google	Health	104	1.6			X						X
Home Workouts Personal Trainer	Google	Health	105	2017.11.08			X						X
Rally	Google	Health	106	2.1.0	X	2.2.0			X			X	X
Beautiful breast workout	Google	Health	107	1.2.3			X					X	X
Interval Timer	Google	Health	108	1.1			X
Plant Nanny - Water Reminder	Google	Health	109	1.2.7.1	X	1.10.0	X					X	X
Aaptiv: #1 Audio Fitness App	Google	Health	110	2018.03.29	X	5.8.0							X
Express Scripts	Google	Health	111	9.2.0	X	9.4.0							X
iFITNESS Activity Tracker	Google	Health	112	2.1.2	X	1.0.4	X					X	X
Pedometer	Google	Health	113	5.20			X						X
Accurate Heart Rate Monitor	Google	Health	114	3.4			X						X
Map My Fitness Workout Trainer	Google	Health	115	18.3.2	X	18.3.0	X					X	X
Spartan Body Weight Home Workouts Free	Google	Health	116	2018.01.15			X						X
Daily Water tracker reminder	Google	Health	117	1.9.9			X					X	X
Sworkit: Workouts & Fitness Plans	Google	Health	118	8.1.3	X	8.1.3				X			X
Night Filter – Blue Light Filter for Better Sleep	Google	Health	119	1.2.1.1			X						X
Lose Weight In 21 Days - Home Fitness Workouts	Google	Health	120	1.2.0.6			X					X	X
Anytime Fitness	Google	Health	121	2.7.25	X	2.7.27	X					X	X
Weight Loss Smoothies	Google	Health	122	1.2			X						X
Nike+ Run Club	Google	Health	123	2018.03.27	X	5.14	X					X	X
MyDays	Google	Health	124	removed
Healthy Drinking – Water Alarm, Hydro Tracker	Google	Health	125	removed
Gym Workout Tracker & Trainer for weight lifting	Google	Health	126	2018.03.18			X						X
Senza	Google	Health	127	1.12.3			X						X
Weight Loss Tracker, BMI	Google	Health	128	1.52			X						X
Running Distance Tracker +	Google	Health	129	2018.03.15	X	3.201	X						X
My Diet Coach - Weight Loss Motivation & Tracker	Google	Health	130	2018.03.09	X	8.6.10	X					X	X
Flexibility Stretch for Splits	Google	Health	131	1.3			X						X
fat burning juice-30 days plan	Google	Health	132	2.0			X						X
Virgin Pulse	Google	Health	133	3.98.2	X	3.99.0	X						X
Medical ID (Free): In Case of Emergency	Google	Health	134	6.4.5			X						X
Calorie Counter - EasyFit free	Google	Health	135	3.0.1			X					X	X
Noom Coach: Weight & Health	Google	Health	136	6.4.1	X	4.0.6	X					X	X
Blood Pressure BP Check	Google	Health	137	removed
WebMD	Google	Health	138	5.6.1	X	7.0	X						X
MaxiClimber® Fitness App	Google	Health	139	1.0.22	X	1.0.22	X						X
Eve Period Tracker - Love, Sex & Relationships App	Google	Health	140	2.9.2	X	2.9.2							X
Drink Water	Google	Health	141	2.53			X					X	X
1000 Guided Meditations for Mindfulness Relaxation	Google	Health	142	1.4.5			X						X
Pedometer & Step Counter - EasyFit Free	Google	Health	143	1.3.8			X					X	X
Diet Plan for Weight Loss	Google	Health	144	1.0			X						X
Food Diary	Google	Health	145	2018.03.28			X						X
21 Day Fix® Tracker – Official	Google	Health	146	1.6.2	X	1.6.1	X						X
StrongLifts 5x5 Workout Gym Log & Personal Trainer	Google	Health	147	2.5.15b			X						X
EyeMed Members	Google	Health	148	2.0.14(2)	X	2.0.15			X				X
MyKeto - Low Carb Keto Diet Tracker & Calculator	Google	Health	149	7.5.2			X						X
Lark - 24/7 Health Coach	Google	Health	150	4.4.1.68			X						X
Calm Harm - manages self harm	Google	Health	151	3.0.6	X	3.0	X						X
Alarm Clock & Themes – Stoppuhr und Zeitmesser	Google	Health	152	2018.03.27			X
Shhh...Sleep in Seconds	Google	Health	153	1.0			X						X
FitNotes - Gym Workout Log	Google	Health	154	1.20.0			X					X	X
Instant Heart Rate : Heart Rate & Pulse Monitor	Google	Health	155	2018.01.18	X	5.142	X						X
Period Tracker, Ovulation Calendar & Fertility app	Google	Health	156	1.1.4			X						X
Fat Burn Pocket workout	Google	Health	157	1.0.3			X						X
Bacteria Vaginosis	Google	Health	158	6.0									X
Florida Blue	Google	Health	159	4.1.1	X	4.0.1			X				X
The Bump Pregnancy Tracker	Google	Health	160	3.21	X	5.1.0							X
BodySpace - Social Fitness App	Google	Health	161	1.9.5	X	1.11.3	X					X	X
Fooducate Healthy Weight Loss & Calorie Counter	Google	Health	162	2018.01.29	X	5.20	X					X	X
Ketogenic Diet for Beginners : Low Carb Keto Diet	Google	Health	163	1.0			X						X
Ovulation & Fertility Tracker App	Google	Health	164	2.0			X					X	X
weight watchers points calculator	Google	Health	165	removed
0-100 Pushups Trainer	Google	Health	166	4.0			X					X	X
Ketogenic Diet	Google	Health	167	1.0			X						X
C25K® - 5K Running Trainer	Google	Health	168	116.0	X	4.9	X						X
Runtastic Running & Fitness Tracker	Google	Health	169	2018.03.12	X	8.4	X					X	X
Spot On Period, Birth Control, & Cycle Tracker	Google	Health	170	2.5	X	2.5.2	X						X
স্তন সমস্যা ও সমাধান (Breast)	Google	Health	171	1.2									X
Heart Rate Plus - Pulse & Heart Rate Monitor	Google	Health	172	2018.02.28			X						X
Calorie Counter - MyNetDiary	Google	Health	173	6.3.0	X	5.45	X						X
NuMi	Google	Health	174	4.0.4	X	4.0.4	X					X	X
Vora - Fasting Tracker	Google	Health	175	1.32			X					X	X
Monitor Your Weight	Google	Health	176	4.9.3			X					X	X
RENPHO	Google	Health	177	2.5.6	X	2.5.5	X						X
SleepIQ	Google	Health	178	3.5.2				X			X	X	X
Detox Water Drinks Recipes	Google	Health	179	1.2			X						X
Die Achtsamkeit App	Google	Health	180	2018.03.16			X					X	X
cronometer	Google	Health	181	2.0.5			X						X
Soothe: In-Home Massage	Google	Health	182	2.8.3			X
30 Day Ab Challenge	Google	Health	183	3.2.1			X					X	X
Drink to lose Belly Fat	Google	Health	184	1.5			X						X
Gym Fitness & Workout : Personal trainer	Google	Health	185	1.2.1			X					X	X
Simple Habit Meditation	Google	Health	186	1.28.1	X	4.13.0	X					X	X
My Challenge Tracker	Google	Health	187	2018.03.20					X			X	X
Stupid Simple Macros Tracker	Google	Health	188	3.0.3			X						X
Calorie Counter by FatSecret	Google	Health	189	2018.03.21	X	7.7.3	X					X	X
Stop Breathe & Think: Meditate	Google	Health	190	2018.03.28	X	4.7	X					X	X
Oral-B App	Google	Health	191	5.1.0	X	5.1.0	X					X	X
Life Time Member App	Google	Health	192	1.2.8	X	1.2.8			X				X
Weight GURUS	Google	Health	193	2017.07.26			X						X
White Noise Free	Google	Health	194	2018.01.02	X	7.3.1	X						X
removed	Google	Health	195	6.2.9	X		X						X
Keto diet tracker	Google	Health	196	3.2.4	X	4.0	X					X	X
15 Days Belly Fat Workout App	Google	Health	197	2.2			X						X
6 Pack Promise - Ultimate Abs	Google	Health	198	2017.02.09			X						X
Running for Weight Loss	Google	Health	199	6.5.1	X	6.8.4	X					X	X
Anytime Workouts	Google	Health	200	3.7.4			X						X
GoodRx Drug Prices and Coupons	Google	Medical	1	5.2.6	X	5.1.3	X						X
MyChart	Google	Medical	2	2018.01.31	X	6.0	X		X				X
FollowMyHealth	Google	Medical	3	3.2	X	3.2	X						X
CareZone	Google	Medical	4	7.0.0.1	X	7.0.0.1	X						X
Ovia Pregnancy Tracker & Baby Countdown Calendar	Google	Medical	5	2.2.2	X	4.1.3	X					X	X
Anthem Anywhere	Google	Medical	6	8.0.197	X	8.0.197		X					X
Teladoc Member	Google	Medical	7	3.16.3	X	3.17.1	X		X				X
Ada - Your Health Companion	Google	Medical	8	2.13.0	X	2.17.0	X					X	X
CVS Caremark	Google	Medical	9	4.25	X	4.26	X						X
Pregnancy Week By Week	Google	Medical	10	1.2.5			X					X	X
Period Calendar - Menstrual Tracker	Google	Medical	11	5.8.0			X						X
Doctor On Demand	Google	Medical	12	2018.02.13	X	3.18.1	X						X
OneTouch Reveal	Google	Medical	13	3.4	X	3.4	X						X
Ovia Fertility Tracker & Ovulation Calculator	Google	Medical	14	2.2.2	X	4.1.3	X						X
Pregnancy+	Google	Medical	15	4.6.1	X	4.7.2	X					X	X
Zocdoc: Find Doctors & Book Appointments	Google	Medical	16	3.9.6	X	4.11.1	X						X
Delta Dental	Google	Medical	17	4.4.5	X	4.5.1	X						X
Moodpath App - Depression, Burnout & Anxiety Test	Google	Medical	18	1.0.13	X	2.3.0	X					X	X
Pregnancy Calendar and Tracker	Google	Medical	19	2.4.5	X	2.5.2							X
Blood Donor	Google	Medical	20	1.5.1	X	1.5.1	X					X	X
Ovia Parenting | Baby Development Tracker	Google	Medical	21	2.4.5	X	1.1.5	X					X	X
mySugr: the blood sugar tracker made just for you	Google	Medical	22	3.44.2	X	3.43.1	X					X	X
1800 Contacts - Lens Store	Google	Medical	23	7.0.3	X	7.2.0							X
Ear Agent	Google	Medical	24	2018.02.11			X
Pill Identifier and Drug List	Google	Medical	25	3.5			X						X
Teach Me Anatomy	Google	Medical	26	5.9			X					X	X
BCBSM	Google	Medical	27	3.2.0	X	3.2.0	X		X				X
Amwell: Doctor Visits 24/7	Google	Medical	28	10.3.1.010_02	X	10.3.500							X
Drugs.com Medication Guide	Google	Medical	29	2.8.4	X	2.8.4	X						X
MyQuest for Patients	Google	Medical	30	2.16.1	X	2.16.1							X
OptumRx	Google	Medical	31	2.7.0	X	2.7		X					X
Super ear hearing agente	Google	Medical	32	removed
Anatomy Learning - 3D Atlas	Google	Medical	33	2.0			X					X	X
Migraine Buddy - für Migräne und Kopfschmerzen	Google	Medical	34	24.3.4	X	24.3.3	X						X
PulsePoint Respond	Google	Medical	35	2.0.9	X	3.18	X						X
MDLIVE: Talk to a Doctor 24/7	Google	Medical	36	4.0.12	X	4.0.11							X
ClearCareGo Caregiver	Google	Medical	37	1.6.0	X	1.6.0	X		X
Baby +	Google	Medical	38	1.7.1			X						X
DreamMapper	Google	Medical	39	2.11.1	X	2.12	X					X	X
LiveHealth Online Mobile	Google	Medical	40	10.3.2.000_00	X	10.3.500							X
Epocrates Plus	Google	Medical	41	2018.03.01	X	18.2		X					X
Blood Pressure Log - MyDiary	Google	Medical	42	1.3.1			X						X
fred's Pharmacy	Google	Medical	43	1.0.02				X
BCBSTX	Google	Medical	44	4.2.8				X					X
Castlight Mobile	Google	Medical	45	4.3.0				X					X
Baritastic - Bariatric Tracker	Google	Medical	46	1.3.153	X	1.90					X	X	X
VitusVet: Pet Health Care App	Google	Medical	47	3.5.1			X
Lemonaid: same day online care	Google	Medical	48	5.0.643									X
End Anxiety Hypnosis - Stress, Panic Attack Help	Google	Medical	49	2.22	X	3.11	X						(X)
Blink Health Low Rx Prices	Google	Medical	50	2.0.16	X	1.8.12		X					X
Mayo Clinic	Google	Medical	51	3.81	X	3.81	X		X				X
Period Tracker	Google	Medical	52	1.1.7			X						X
Oscar Health	Google	Medical	53	4.7.0			X						X
Sutter Health My Health Online	Google	Medical	54	5.4	X	5.4		X					X
HealtheLife	Google	Medical	55	2.4.0	X	3.5.0		X					X
BCBSIL	Google	Medical	56	4.2.8				X					X
Disorder & Diseases Dictionary	Google	Medical	57	1.9			X						X
Super-Ear	Google	Medical	58	1.6			X
UpToDate for Android	Google	Medical	59	3.0.0		3.0.0			X				X
Aetna Health	Google	Medical	60	1.0	X	6.9.2			X				X
Medical Terminology (OFFLINE)	Google	Medical	61	2018.02.23			X						X
Contractions	Google	Medical	62	1.1.2			X						X
LowestMed Rx Discounts	Google	Medical	63	2.0.22	X	2.0.17		X
GoodRx Gold - Pharmacy Discount Card	Google	Medical	64	1.0.1				X
Super Ear Agent Hearing	Google	Medical	65	removed
Medscape	Google	Medical	66	4.5.2	X	5.11							X
Publix Pharmacy	Google	Medical	67	1.4.1									X
Pregnancy Test	Google	Medical	68	2016.11.04			X						X
All Skin Diseases and Treatment- A to Z	Google	Medical	69	4.5.5.4			X						X
BELONG Beating Cancer Together	Google	Medical	70	3.1.15			X						X
Super Ear-Improve Your Hearing	Google	Medical	71	1.7			X
TigerText - Clinical Solutions	Google	Medical	72	2018.03.02	X	7.4	X						X
My Ovulation Calculator	Google	Medical	73	3.3			X						X
Cardiac diagnosis (heart rate, arrhythmia)	Google	Medical	74	104			X						X
Pregnancy Ultrasound Simulator	Google	Medical	75	3.1.3			X
Patient Portal	Google	Medical	76	1.0	X	1.0			X				X
BCBS Georgia Anywhere	Google	Medical	77	8.0.197	X	8.0.197			X				X
Daily Anatomy: Flashcard Quizzes to Learn Anatomy	Google	Medical	78	2.1.33								X	X
Period and Ovulation Tracker, Ovulation calculator	Google	Medical	79	2018.02.17			X						X
Clinical Sense	Google	Medical	80	1.2.1			X					X	X
Weedguide - Marijuana Search	Google	Medical	81	1.0.6				X
ReSound Smart 3D	Google	Medical	82	1.1.3	X	1.1.3					X		X
BMI 3D - Body Mass Index in 3D	Google	Medical	83	4.4			X						X
Constant Therapy	Google	Medical	84	4.1.4			X						X
ListMeds - Free	Google	Medical	85	1.23.180112			X						X
Blood Pressure	Google	Medical	86	3.21			X						X
Anthem BC Anywhere	Google	Medical	87	8.0.197	X	8.0.197			X				X
Pregnancy Test Scanner Prank	Google	Medical	88	1.1			X
SingleCare: Prescription & Health Savings	Google	Medical	89	1.7.22	X	1.63							X
Bluetooth Ear (With Voice Recording )	Google	Medical	90	1.1.3			X						X
All Mental disorders	Google	Medical	91	1.1			X						X
Deep Sleep and Relax Hypnosis	Google	Medical	92	1.3			X						X
Fever thermometre smart	Google	Medical	93	1.0			X
Pregnancy Calculator and Calendar	Google	Medical	94	1.79			X						X
Ear Spy: Super Hearing	Google	Medical	95	2.1.1			X
ScrubCheats - Nursing School & NCLEX Cheatsheets	Google	Medical	96	2.0.2	X	2.0.4	X						X
One Minute Ultrasound	Google	Medical	97	1.01			X						X
Deep Hearing Secret Voices Recorder	Google	Medical	98	removed
MDCalc Medical Calculator	Google	Medical	99	1.0.19	X	2.0.1	X						X
Simple Contacts - Prescription Renewals and Lenses	Google	Medical	100	2018.01.06	X	2.6.1							X
Touch Surgery	Google	Medical	101	2018.02.26	X	5.2.2	X					X	X
Figure 1 - Medical Images	Google	Medical	102	5.31.0			X						X
Banfield Pet Health Tracker	Google	Medical	103	1.2.2			X
Dexcom Follow	Google	Medical	104	1.1.2.0	X	3.1.0	X						X
Petralex Hearing aid	Google	Medical	105	2.1.8			X						X
touchControl	Google	Medical	106	2.40.2.538	X	2.40.2	X						X
Connexx Smart Remote	Google	Medical	107	2.40.1.517	X	2.40.1	X						X
Davis's Drug Guide for Nurses	Google	Medical	108	4.2.0.297	X	4.2.0.282							X
Super Hear Agent application	Google	Medical	109	removed
Do I Snore or Grind	Google	Medical	110	0.3.1				X
Find a Provider & ID Cards	Google	Medical	111	7.1.1	X	2.1.2							X
Gray's Anatomy - Atlas	Google	Medical	112	3.3			X					X	X
Partners Patient Gateway	Google	Medical	113	1.4.0	X	1.5.0							X
PainScale - Chronic Pain Coach	Google	Medical	114	1.8.5			X						X
Ovulation Calculator Fertility	Google	Medical	115	1.4.2	X	1.5.1	X					X	X
Kick Counter	Google	Medical	116	1.0.2			X
Kardia	Google	Medical	117	5.0.4-683b2a861	X	5.0.2		X					X
Medical Terminology Quiz	Google	Medical	118	2.2									X
CONTOUR DIABETES app (US)	Google	Medical	119	1.4.60	X	1.4.60							X
HelpRx Mobile Drug Discounts	Google	Medical	120	3.7
Visual Anatomy Free	Google	Medical	121	2017.08.09	X	4.6	X						X
Omada	Google	Medical	122	4.2.9								X	X
Inner Organs 3D (anatomie)	Google	Medical	123	2.0.9									X
Dexcom G5 Mobile	Google	Medical	124	1.7.6.1	X	1.7.6							X
MyCareLink Smart™ US	Google	Medical	125	4.0.0	X	4.0.0					X		X
Doximity - Medical Network	Google	Medical	126	2018.03.15	X	10.1.7							X
Humana Military	Google	Medical	127	1.08	X	1.1.7							X
SearchRx	Google	Medical	128	1.0.23				X
EASE Applications Messaging	Google	Medical	129	5.0.1	X	5.0.1							X
BayCare Anywhere	Google	Medical	130	10.3.1.010_02									X
Blue Cross Online Visits	Google	Medical	131	10.3.1.010_02	X	Blue Cross Online Visits							X
ECG Basics - Learning and interpretation made easy	Google	Medical	132	1.4			X						X
Stanford Health Care MyHealth	Google	Medical	133	1.8.1	X	2.6			X				X
Blood Pressure Finger	Google	Medical	134	1.1			X
WISER for Android	Google	Medical	135	5.1.6	X	5.1.115	X						X
Diabetes:M	Google	Medical	136	2018.02.16			X						X
Strain Grade - Top Strains	Google	Medical	137	2.0.0			X
Brilliant Distinctions®	Google	Medical	138	2.2.07	X	3.8.06	X
qliqConnect	Google	Medical	139	3.1.2			X
Express Care	Google	Medical	140	10.2.1.020_04	X	10.2.406							X
Oticon ON	Google	Medical	141	1.8.1(4361)_HEAD	X	1.8.0					X		X
Hearing Test	Google	Medical	142	1.1.3			X						X
PatientReach Mobile	Google	Medical	143	1.4.1									X
MyMercy	Google	Medical	144	5.1	X	5.1							X
EMT-B Pocket Prep	Google	Medical	145	4.5.0	X	6.5.2001	X					X	X
Molina HealthinHand	Google	Medical	146	3.1.5									X
Medflyt	Google	Medical	147	3.1.45									X
Intermountain Connect Care	Google	Medical	148	10.3.2.000_00									X
Ear super Hearing	Google	Medical	149	1.2			X
AirMini™ by ResMed	Google	Medical	150	1.3.0.11.2			X				X	X	X
Epic Haiku	Google	Medical	151	6.0	X	6.0.1			X				X
PetPage	Google	Medical	152	1.11.0	X	1.11.0	X
Kindara: Fertility Tracker	Google	Medical	153	3.4.1	X	6.2.4	X					X	X
Circle by Providence	Google	Medical	154	2.2.4				X				X	X
My Organs Anatomy	Google	Medical	155	1.6			X						X
ScriptSave WellRx Rx Discounts	Google	Medical	156	3.2									X
CDC Vaccine Schedules	Google	Medical	157	5.0.2	X	5.0.2	X						X
Sanford Guide:Antimicrobial Rx	Google	Medical	158	2.0.13	X	2.7	X						X
2001-01-04	Google	Medical	159	4.0.1	X	4.0.1	X		X				X
Carolinas HealthCare System	Google	Medical	160	3.4.10	X	3.3.12							X
MoodTools - Depression Aid	Google	Medical	161	2.3.1			X						X
Prenatal Ultrasound Lite	Google	Medical	162	2.1			X
Ear Spy volume Free	Google	Medical	163	removed
Pet First Aid - Red Cross	Google	Medical	164	2.1.3
Super Hearing Ear : Super Agent Pro	Google	Medical	165	1.5			X
LactMed	Google	Medical	166	3.1	X	3.3	X						X
Pzizz - Sleep, Nap, Focus	Google	Medical	167	4.9.4	X	4.2.9	X						X
Nursing Central	Google	Medical	168	2.7.38	X	1.35							X
Cardio Journal	Google	Medical	169	3.1.1			X						X
WellStar	Google	Medical	170	1.0.85									X
Boy or girl?	Google	Medical	171	7.2			X
Learn Medical Terminology	Google	Medical	172	1.5			X						X
AHRQ ePSS	Google	Medical	173	3.10.08	X	3.10.16							X
Cognitive Diary CBT Self-Help	Google	Medical	174	4.2.5			X						X
Drugs Dictionary	Google	Medical	175	1.2.0			X						X
Anxiety Cures - Stress Relief. Calm. Freedom.	Google	Medical	176	1.0.5			X						X
ICE - in case of emergency	Google	Medical	177	1.75			X						X
GoodRx Pro - For Healthcare Professionals	Google	Medical	178	1.1.7									X
Sun Life Benefit Tools	Google	Medical	179	4.4.0									X
EazeMD	Google	Medical	180	2017.05.16									X
Aetna Better Health	Google	Medical	181	2.6	X	2.6							X
Medical Dictionary by Farlex	Google	Medical	182	1.5	X	1.7							X
Lady Pill Reminder	Google	Medical	183	2.5.2			X						X
Pill Identification	Google	Medical	184	1.1			X						X
Blood pressure checker pro	Google	Medical	185	1.19			X						X
Medical records	Google	Medical	186	4.1.2			X						X
Stop Panic & Anxiety Self-Help	Google	Medical	187	1.16			X						X
Micromedex Drug Reference	Google	Medical	188	5.4.0.58			X			X			X
Imprivata ID	Google	Medical	189	2.5.1.429	X	5.4.2.462425	X
Nurse's Drug Handbook	Google	Medical	190	1.0.3									X
Ovulation Calendar	Google	Medical	191				X						X
Lexicomp	Google	Medical	192	2017.10.19	X	4.0.4	X						X
Medfusion Plus	Google	Medical	193	2.8.7									X
NCLEX RN (Saunders Q&A Review)	Google	Medical	194	2.3			X
Empire Anywhere	Google	Medical	195	8.0.197	X	8.0.197							X
Massage Body Spots	Google	Medical	196	2.0			X						X
Skyscape Medical Library	Google	Medical	197	2.6.9			X						X
Contraction Timer (Labor)	Google	Medical	198	00.00.11			X						X
Amwell for Cigna Customers	Google	Medical	199	10.2.1.020_04									X
101 Natural Home Remedies Cure	Google	Medical	200	1.1.1			X						X
Weedmaps: Marijuana & Cannabis	Apple	Medical	3	7.23.1			X						X
healow	Apple	Medical	4	5.3.0									X
Leafly: Marijuana Reviews	Apple	Medical	7	3.3.13									X
Airway Ex	Apple	Medical	17	1.4.9			X					X	X
Gastro Ex	Apple	Medical	18	1.0.6			X					X	X
Vicks SmartTemp Thermometer	Apple	Medical	20	1.0.2							X		X
DBP Weight Scale	Apple	Medical	22	1.0.0			X				X
Complete Anatomy for iPhone	Apple	Medical	23	1.2			X						X
Nurx - Birth Control Pills	Apple	Medical	24	1.2.3
Baby Tracker - Newborn Log	Apple	Medical	25	3.05									X
Kinsa Smart Thermometer	Apple	Medical	27	7.6.1			X				X		X
myAir™ for Air10™ by ResMed	Apple	Medical	34	1.4.0			X				X	X	X
Daily Water Tracker Reminder	Apple	Medical	35	1.2.2								X	X
NCLEX RN Mastery	Apple	Medical	38	5.6.2			X					X	X
Pill Reminder by Medisafe	Apple	Medical	46	5.5.2			X					X	X
Blood Pressure - SmartBP	Apple	Medical	48	3.6									X
TS-Player	Apple	Medical	51	4.16.0			X					X	X
SnoreLab : Record Your Snoring	Apple	Medical	54	4.1.7			X					X	X
NurseGrid Mobile	Apple	Medical	57	2.9									X
Glow Baby Newborn Tracker App	Apple	Medical	59	1.8.1			X					X	X
iThermonitor	Apple	Medical	60	3.2.9							X		X
ATI TEAS Pocket Prep	Apple	Medical	61	6.5.1			X					X	X
Ovulation Calculator & Fertility Tracker - Menstrual Calendar to Get Pregnant during Period	Apple	Medical	62	9.4									X
Rain Sounds HQ: sleep aid	Apple	Medical	69	1.5									X
Essential Skeleton 4	Apple	Medical	71	4.5.2			X					X	X
Glucose Buddy Diabetes Tracker	Apple	Medical	73	5.138			X					X	X
iCare Health Monitor	Apple	Medical	75	3.4.8			X						X
HeartStar BP Monitor	Apple	Medical	77	3.2.2			X					X	X
Blood Pressure Companion	Apple	Medical	78	6.1									X
Round Health	Apple	Medical	79	2.5.5			X						X
Contraction Timer 9m - Smart Labor Contraction Timer, Counter & Tracker	Apple	Medical	80	1.2									X
RealSelf	Apple	Medical	81	4.5.0									(X)
Indiana WIC	Apple	Medical	85	1.0.4									X
Eaze	Apple	Medical	86	1.7.2									(X)
CVS Specialty	Apple	Medical	88	2.10					X				X
Doximity Dialer	Apple	Medical	90	1.5.0
NCLEX PN Mastery	Apple	Medical	93	5.7.2			X					X	X
Birth Control Pill Reminder	Apple	Medical	94	2.3									X
Figure 1 - Medical Cases	Apple	Medical	95	8.32.0									X
PowerMic Mobile	Apple	Medical	97	4.0.1.0
Nature Melody — Soothing, Calming, and Relaxing Sounds to Relieve Stress and Help Sleep Better (Free)	Apple	Medical	99	3.0.2									X
NYU Langone Health	Apple	Medical	100	1.3.11					X				X
MammaBaby - Breast feeding App & Baby Log Tracker	Apple	Medical	102	2.0.2			X					X	X
Planned Parenthood Direct℠	Apple	Medical	104	1.236									X
HESI A2 Pocket Prep	Apple	Medical	105	6.5.1			X					X	X
MyBSWHealth	Apple	Medical	106	4.1.0									X
Publix Pharmacy	Apple	Medical	107	1.4.1
Banfield Pet Health Tracker	Apple	Medical	108	1.2.3			X
myPill® Birth Control Reminder	Apple	Medical	109	7.6									X
Dexcom CLARITY Reports	Apple	Medical	110	2.0.0									X
Baby Breastfeeding Tracker	Apple	Medical	112	3.3.7			X						X
Davis's Drug Guide	Apple	Medical	113	1.24									X
Blood Pressure Monitor	Apple	Medical	114	3.5.0									X
Doxy.me - Telemedicine	Apple	Medical	115	1.5.0									X
Blood Pressure app Smart Check	Apple	Medical	118	4.12									X
Pocket Pharmacist	Apple	Medical	119	3.4									X
Weight gain, Diet tracker	Apple	Medical	122	1.0			X						X
Glucose - Blood Sugar Tracker	Apple	Medical	126	1.7.9							X		X
Inspirational Quotes & Sayings	Apple	Medical	127	2.4.5
PotBot	Apple	Medical	128	1.3									(X)
Nursing Dictionary - Medical and Drug Definitions	Apple	Medical	131	1.7									X
Prescription Check	Apple	Medical	134	1.3.25									X
Ovulation Calculator & Fertility Tracker	Apple	Medical	135	2.4.6									X
ICD10 Consult 2018	Apple	Medical	136	9.4									X
hearingOS - Hearing Aid App	Apple	Medical	138	1.1.97							X		X
Resound Smart	Apple	Medical	140	3.4.0							X		X
Pill Reminder - All in One	Apple	Medical	142	2.7									X
BioDigital 3D Human Anatomy	Apple	Medical	144	2.5.8			X						X
NCLEX RN Review by Lippincott	Apple	Medical	145	5.6.2			X					X	X
Widex BEYOND	Apple	Medical	146	1.2.0							X		X
Taber's Medical Dictionary	Apple	Medical	148	1.20									X
Weight Loss Meal Plan - Healthy Diet Recipes	Apple	Medical	149	1.3.9									X
IBX	Apple	Medical	150	4.2									X
NCLEX-RN Pocket Prep	Apple	Medical	152	6.5.1			X					X	X
Stress Check	Apple	Medical	154	2.0.1			X						X
MDacne - Custom Acne Treatment	Apple	Medical	156	6.2.5									X
Anatomy & Physiology Made Easy	Apple	Medical	157	1.6						X			X
Contraction Timer - Time labor contractions	Apple	Medical	158	1.1.10									X
TEAS Mastery: Test Version 6	Apple	Medical	159	5.7.2			X					X	X
Field Facts	Apple	Medical	160	1.0
Medical Terminology and Abbreviations	Apple	Medical	161	1.7									X
iDream - Dream Dictionary	Apple	Medical	162	3.01									X
PEAKHealth® for CO Medicaid	Apple	Medical	163	2.4.9					X				X
Where’s Weed Marijuana Strains & Dispensary Maps	Apple	Medical	165	3.2.0									(X)
Lecturio USMLE Videos & Qbank	Apple	Medical	167	4.6									X
Nursing Drug Handbook	Apple	Medical	168	4.0.0									X
Thermo - Family Health Tracing	Apple	Medical	170	2.5.9									X
StressScan - check your stress	Apple	Medical	171	3.12.0									(X)
ASCVD Risk Estimator Plus	Apple	Medical	173	3.1					X				X
Engage Wellbeing	Apple	Medical	176	1.4.3									X
athenaText	Apple	Medical	177	17.11									X
Rally Care™	Apple	Medical	178	1.5.1					X				X
First Opinion - Talk to a doctor 24/7	Apple	Medical	179	4.0.5									X
Menstrual Calendar & Tracker	Apple	Medical	180	11.0									X
PlushCare	Apple	Medical	184	2.2.3									X
MEDizzy	Apple	Medical	185	2.0.2									X
Prognosis: Your Diagnosis	Apple	Medical	186	5.0.8			X					X	X
PTCE Pocket Prep	Apple	Medical	187	6.5.1			X					X	X
Baby Kicks Monitor	Apple	Medical	188	2.5									X
MassRoots Medical Cannabis	Apple	Medical	189	4.5.2									(X)
Patient Controller - US	Apple	Medical	190	3.6.2							X		X
NCSBN Learning Extension’s Medication Flashcards	Apple	Medical	191	2.0.4									X
Heal – House Calls On-Demand	Apple	Medical	193	4.3.5									X
athenaCapture	Apple	Medical	194	1.4.0
First Derm Online Dermatology	Apple	Medical	195	5.0.1									X
WHITEsmile Tooth Whitening	Apple	Medical	196	1.09
ATI® TEAS 6 Practice Test	Apple	Medical	198	2.2			X					X	X
Spectrum Health MyHealth	Apple	Medical	199	5.10.13					X				X
CDC Antibiotic Guidelines	Apple	Medical	200	2017.2									X
30 Day Fitness Challenge Log	Apple	Health	7	3.2.5			X			X		X	X
MixedTones	Apple	Health	13	removed
Joyable	Apple	Health	14	3.2									X
Workout for Women: Fitness App	Apple	Health	15	3.0.2			X						X
Female Fitness Women Workout	Apple	Health	16	9.2.88			X			X			X
Talkspace Online Therapy	Apple	Health	25	7.27						X			X
Pregnancy Tracker & Baby App	Apple	Health	28	3.14.1			X						X
Fitness Buddy: Gym Workouts	Apple	Health	30	5.140			X						X
Asana Rebel: Yoga and Fitness	Apple	Health	31	3.21.3			X						X
Walking for Weight Loss	Apple	Health	32	4.6.2			X						X
MINDBODY: Fitness, Salon & Spa	Apple	Health	38	4.3.12									X
Workout: Gym tracker & planner	Apple	Health	39	3.012						X			X
Breethe - Meditation & Music	Apple	Health	43	3.1.1									X
Butt Workout and Fitness App	Apple	Health	48	2.2.2			X						X
My Water Balance: Daily Drink Tracker & Reminder	Apple	Health	50	3.5			X					X	X
Period Tracker Period Calendar	Apple	Health	52	1.5.3									X
Pillow: Smart sleep tracking	Apple	Health	57	3.5.5									X
Ab & Core Workouts	Apple	Health	59	1.5.0									X
Daily Workouts Fitness Trainer	Apple	Health	61	4.83			X						X
Sleep Timer & Nature Sounds	Apple	Health	66	3.0.0
Moment – Screen Time Tracker	Apple	Health	74	3.4.2			X						X
GetFit: Home Fitness & Workout	Apple	Health	75	2.0			X			X			X
7 Minute Workout: Fitness App	Apple	Health	76	2.2.3									X
iMassage U Vibrating Massager	Apple	Health	78	4.0			X
Steps Pedometer & Step Counter Activity Tracker	Apple	Health	80	1.4.3			X					X	X
30 Day Fitness Challenges ~ Daily Workout Free	Apple	Health	82	9.1			X					X	X
Shine - Daily Motivation	Apple	Health	83	1.7.0
White Noise Sleep Pillow Sound	Apple	Health	87	7.7
Period Diary (Period, Fertile & Ovulation Tracker)	Apple	Health	88	3.6									X
Calorie Mama AI: Diet Counter	Apple	Health	89	5.140									X
Fitbod Weight Lifting Trainer	Apple	Health	92	3.0.5					X				X
Life - Period Tracker Calendar	Apple	Health	93	4.1.0									X
MoveWith: Audio HIIT Workouts	Apple	Health	96	3.7.2007			X						X
Pedometer++	Apple	Health	100	3.2.6			X					X	X
Seconds Interval Timer HIIT	Apple	Health	101	3.7.1
Bose® Hear	Apple	Health	103	1.3.1									X
Peloton Cycling and Workouts	Apple	Health	104	8.4.0						X			X
Drink Water Reminder N Tracker	Apple	Health	105	4.1			X					X	X
Good Morning Alarm Clock.	Apple	Health	106	1.7
Stepz - Step Counter	Apple	Health	108	2.3.1			X					X	X
Interval Timer - HIIT Workouts	Apple	Health	109	4.1.1
Rain Rain Sleep Sounds	Apple	Health	110	5.8
Qardio heart health	Apple	Health	113	1.80.2			X				X		X
Running To Lose Weight	Apple	Health	115	5.122			X					X	X
Yoga Studio: Mind & Body	Apple	Health	116	4.0						X			X
Bed Time Fan - White Noise Sleep Sounds Aid	Apple	Health	117	1.42
White Noise Deep Sleep Sounds	Apple	Health	119	2.4
Fit Radio	Apple	Health	120	2018.02.25						X			X
Happy Scale	Apple	Health	121	4.5.7			X					X	X
7 Minute Workout	Apple	Health	122	3.7.2									X
iFit—All-day Fitness Coaching	Apple	Health	125	1.38.4			X					X	X
Orangetheory Fitness Booking	Apple	Health	127	4.1.0									X
RockMyRun - Workout Music	Apple	Health	128	5.1.5
Zero - Fasting Tracker	Apple	Health	130	2.2.0									X
iVibe Vibrating Massager	Apple	Health	131	4.0
Workout Trainer: fitness coach	Apple	Health	132	8.4						X			X
ClassPass	Apple	Health	133	3.13.0					X				X
StepsApp Pedometer	Apple	Health	134	4.5.7			X					X	X
Argus: Calorie Counter & Steps	Apple	Health	140	5.142			X					X	X
Volt Fueled by Gatorade	Apple	Health	141	2.4						X			X
Strong Workout Tracker Gym Log	Apple	Health	145	4.27.3									X
YogaGlo - Yoga and Meditation	Apple	Health	146	5.5.5			X			X			X
30 Day Squat And Ab Challenge	Apple	Health	147	2.2.36			X			X		X	X
ASICS Studio: Audio Workouts	Apple	Health	148	1.8						X			X
5K Runner: Couch Potato to 5K	Apple	Health	149	7.5			X					X	X
Runtastic Results Workout App	Apple	Health	150	2.9						X			X
حياة - حاسبة الدورة الشهرية	Apple	Health	151	3.0.0									X
Today Habit tracker	Apple	Health	153	1.8									X
App for Fitbit Devices	Apple	Health	155	removed									(X)
Natural Cycles, Birth Control	Apple	Health	156	2.9.4							X		X
Abs Workout | Home Fitness App	Apple	Health	157	2.2.2									X
Workouts++	Apple	Health	159	2.1									X
30 Day - Ab Challenge	Apple	Health	160	5.5									X
Glow Nurture - Pregnancy App	Apple	Health	161	4.2.1						X			X
Aura: Calm Anxiety & Sleep	Apple	Health	163	1.3.72			X					X	X
YAZIO Calorie Counter App	Apple	Health	164	4.10.1			X					X	X
Pacifica for Stress & Anxiety	Apple	Health	165	6.0.2			X					X	X
Cardiogram for Apple Watch	Apple	Health	167	2.8.13									X
30 Day - Squat Challenge	Apple	Health	168	5.5									X
7 Cups: Anxiety & Stress Chat	Apple	Health	169	4.0.4			X					X	X
Daily Water - Drink Reminder	Apple	Health	170	4.2.1									X
Studio Tone It Up: Workouts	Apple	Health	171	1.4.1						X			X
Zwift	Apple	Health	172	1.0.25226			X				X		X
vívofit jr.	Apple	Health	173	2.7			X				X		X
Fit30: Home Workouts Exercise	Apple	Health	175	5.02			X			X		X	X
Stupid Simple Keto Diet App	Apple	Health	176	4.3.1									X
Sleep++	Apple	Health	177	3.0.3									X
My-24	Apple	Health	178	4.0.3					X				X
Smoke Free - Quit Smoking Now	Apple	Health	180	4.11			X					X	X
Bodybuilding.com Store	Apple	Health	181	1.9.0
snoww: ski & snowboard tracker	Apple	Health	182	1.8.6			X					X	X
MakeMyPlate - Weight loss & healthy diet meal plan	Apple	Health	184	2.91									X
Full Term - Contraction Timer & Pregnancy Toolkit	Apple	Health	185	3.5.0									X
J&J Official 7 Minute Workout	Apple	Health	187	2.7.6									X
NYC ACCESS HRA	Apple	Health	188	1.4					X				X
Relax Meditation: Mindfulness, Sleep Sounds, Noise	Apple	Health	189	6.0									X
Waterlogged - Drink More Water	Apple	Health	190	2.8									X
Happify: for Stress & Worry	Apple	Health	191	2.6.0									X
MysteryVibe	Apple	Health	192	2.0.10							X
Life Cycle - Track Your Time	Apple	Health	193	2.2.1									X
ThinkUp: Positive Affirmations	Apple	Health	196	1.6.8									X
Rthm – The Body Clock	Apple	Health	197	5.3									X
In-Shape Health Clubs NEW	Apple	Health	198	109.5.2					X				X
Zazn Meditation	Apple	Health	199	1.0									X
