# Supplementary material for: Archetypes of Gamification: Analysis of mHealth Apps
Source: JMIR Mhealth Uhealth. 2020 Oct 19;8(10):e19280. doi: 10.2196/19280 (PMC7605978; doi:10.2196/19280)
Supplement: Multimedia Appendix 3 [file mhealth_v8i10e19280_app3.xlsx]

## Sheet: MA3
Archetypes of Gamification / Schmidt-Kraepelin et al																											JMIR mHealth and uHealth
Multimedia Appendix 3. Taxonomy coding overview.
Legend: X = Characteristic applicable (X) = Characteristic applicable, based on informed guess/triangulation by researchers
		gamification concept-to-user communication		user identity		rewards			competition			target group			collaboration			goal setting		narrative		reinforcement		persuasive intent			level of integration		user advancement
App-name	Cluster	direct	mediated	virtual character	self-selected identity	internal	internal and external	no	direct	indirect	no	patients	healthy individuals	health professionals	cooperative	supportive only	no	self-set	externally set	continuous	episodical	positive	positive-negative	compliance change	behavior change	attitude change	independent	inherent	presentation only	progressive	no
Sweatcoin Pays You To Get Fit	1		X		X		X			X			X		X				X	X			X		X			X	X
Home Workout - No Equipment	3	X			X	X					X		X				X	X			X	X		X			X			X
ManFIT - Workout at Home with No Equipment Needed	3	X			X	X					X		X				X	X			X	X		X			X			X
Abs Workout – Tabata, HIIT, 7x4 Challenge	3	X			X	X					X		X				X	X			X	X		X			X			X
HiFit - 7 Minute Workout with No Equipment Needed	5	X			X	X				X			X			X		X			X	X		X			X			X
Drink Water Reminder – Water Alarm, Water Tracker	6	X			X			X			X		X				X	X		X		X			X		X		X
Fitbit	1	X			X			X	X				X		X				X		X	X		X			X		X
BetterMe: Weight Loss Plan	3	X			X			(X)			(X)		X				(X)		(X)		X	(X)		X			X		X
Calorie Counter - MyFitnessPal	6	X			X			X			X		X			X		X		X		X		X			X		X
Lose Weight in 30 Days	3	X			X			X			X		X				X		X		X	X		X			X			X
Buttocks workout - Hips, Legs & Butt workout	3	X			X			X			X		X				X		X		X	X		X			X		X
Calm - Meditate, Sleep, Relax	3	X			X	X					X		X				X	X			X		X	X			X		X
Weight Watchers Mobile	5	X			X	X				X			X			X		X		X			X		X		X		X
Headspace: Guided Meditation & Mindfulness	5	X			X	X					X		X		(X)			X			X	X				X		X		X
Lose It! - Calorie Counter	6	X			X	X					(x)		X		X			X		X		X		X			X		X
8fit Workout & Ernährungspläne	3	X			X	X					X		X				X	X			X	X			X		X			X
Google Fit – Fitness-Tracking	6	X			X			X			X		X				X	X		X		X			X		X		X
30 Day Fit Challenge Workout	4	X			X	X					X		X				X		X		X	X		X				X	X
Freeletics Bodyweight	2	X			X			X		X			X			X		X			X		X		X		X		X
Planet Fitness	2	X			X		(X)			X			X			X		X		X			X		X		X		X
Lifesum: Calorie Counter, Food & Nutrition Tracker	3	X			X			X			X		X			X		X			X	X		X			X		X
Step Counter - Pedometer Free & Calorie Counter	3	X			X	X					X		X				X	X			X	X		X			X		X
healow	3	X			X			X			X		X				X	X			(x)	X			X		X		X
Carb Manager - Keto & Low Carb Diet Tracker	2	X			X			X		X			X			X		X			X		X		X		X		X
VeryFitPro	3	X			X			X			X		X				X	X			X	X		X				X	X
AllTrails - Hiking, Trail Running & Biking Trails	2	X			X			X		X			X				X	X			X	X			X		X		X
Garmin Connect™	2	X			X	X			X				X				X	X			X		X		X		X		X
Fabulous: Motivate Me! Meditate, Relax, Sleep	4	X			X			X			X		X		X				X		X	X		X				X	X
Samsung Health	1	X			X	X			X				X				X		X		X		X		X		X		X
Calorie Counter & Diet Tracker	1	X			X	X			X				X			X			X		X	X			X		X		X
Water Drink Reminder	3	X			X			X			X		X				X		X		X	X		X			X		X
Achievement	4	X			X		X				X		X				X		X	X		X			X			X	X
Pedometer, Step Counter & Weight Loss Tracker App	1	X			X	X			X				X		X				X		X	X			X		X		X
Sweat: Kayla Itsines Fitness	3	X			X			X			X		X				X		X		X	X			X		X				X
Walk with Map My Walk	2	X			X		X			X			X				X	X			X	X			X		X		X
Strava Running and Cycling GPS	1	X			X		X			X			X			X			X		X	X			X		X		X
Under Armour Record	2	X			X			X	X				X				X	X			X	X			X		X		X
Run with Map My Run	3	X			X			X			X		X				X		X		X	X			X		X		X
Seven - 7 Minute Workout Training Challenge	1	X			X	X				X			X		X			X			X		X	X			X		X
Daily Yoga - Yoga Fitness Plans	1	X			X	X				X			X				X		X		X		X		X		X		X
JEFIT Workout Tracker, Gym Plan, Personal Trainer	1	X			X	X				X			X		X				X	X		X		X			X		X
Jiff - Health Benefits	4	X			X		(X)				(X)		X				(X)		(X)		(X)	(X)		X				X	X
Go365	1	(X)			(X)	(X)			(X)				X		(X)				(X)		(X)	(X)		(X)				(X)	X
Runkeeper - GPS Track Run Walk	4	X			X		X			X			X			X			X		X	X		X				X	X
Rally	4	X			X		(X)		(X)				X			X			(X)		(X)	(X)		(X)				X	X
Beautiful breast workout	6	X			X	X					X		X				X	X		X		X		X			X		X
Plant Nanny - Water Reminder	4	X			X	X					X		X				X		X		X		X	X				X	X
iFITNESS Activity Tracker	3	X			X			X			X		X				X	X			X	X		X				X	X
Map My Fitness Workout Trainer	4	X			X		X			X			X			X			X		X	X		X				X	X
Daily Water tracker reminder	3	X			X			X			X		X				X	X			X	X		X				X	X
Lose Weight In 21 Days - Home Fitness Workouts	4	X			X	X					X		X				X		X	X		X		X				X		X
Anytime Fitness	4	X			X			(X)			X		X				X		(X)		X	X		X				X	X
Nike+ Run Club	1	X			X	X			X				X		X			X		X			X		X		X		X
My Diet Coach - Weight Loss Motivation & Tracker	6	X		X		X					X		X				X	X		X		X			X		X		X
Calorie Counter - EasyFit free	3	X			X			X			X		X				X	X			X	X		X			X		X
Noom Coach: Weight & Health	2	X			X			X			X		X				X	X			X	X			X			X	X
Drink Water	3	X			X	X					X		X				X	X			X	X			X		X		X
Pedometer & Step Counter - EasyFit Free	4	X			X	X					X		X				X		X		X	X			X		X		X
FitNotes - Gym Workout Log	6	X			X			X			X		X				X	X		X		X		X			X		X
BodySpace - Social Fitness App	2	X			X			X	X				X			X		X		X			X		X			X	X
Fooducate Healthy Weight Loss & Calorie Counter	2	X			X			X			X		X			X		X			X		X		X		X				X
Ovulation & Fertility Tracker App	1	X			X	X					X		X		X			X			X	X			X		X		X
0-100 Pushups Trainer	4	X			X	X					X		X				X		X		X	X			X			X	X
Runtastic Running & Fitness Tracker	2	X			X			X		X			X				X	X			X		X		X			X	X
NuMi	4	X			X		X				X		X				X		X		X	X			X		X		X
Vora - Fasting Tracker	2	X			X			X			X		X			X		X			X	X			X		X		X
Monitor Your Weight	3	X			X			X			X		X				X	X			X	X		X				X	X
SleepIQ	3	X			X			X			X		X				X	X			X	X			X		X		X
Die Achtsamkeit App	3	X			X			X			X		X				X	X			X		X	X			X		X
30 Day Ab Challenge	4	X			X			X			X		X				X		X		X	X			X			X		X
Gym Fitness & Workout : Personal trainer	3	X			X			X			X		X				X		X		X	X		X			X		X
Simple Habit Meditation	1	X			X	X					X		X		(X)			(X)			X		X	X			X		X
My Challenge Tracker	2	X			X			(X)	(X)				X				(X)	X			(X)		(X)		(X)			(X)	(X)
Calorie Counter by FatSecret	2	X			X			X			X		X			X		X			X		X		X		X		X
Stop Breathe & Think: Meditate	3	X			X	X					X		X				X		X		X		X	X			X		X
Oral-B App	4	X			X	X					X		X				X		X		(X)	(X)			(X)			(X)	(X)
Keto diet tracker	2	X			X			X			X		X				X	X			X	X			X			X	X
Running for Weight Loss	3	X			X	X					X		X				X	X			X	X		X			X			X
Ovia Pregnancy Tracker & Baby Countdown Calendar	5	X			X	X					X		X			X		X		X		X			X		X		X
Ada - Your Health Companion	4		X		X			X			X	X					X		X	(X)		X				(X)		X			X
Pregnancy Week By Week	3	X			X			X			X		X				X		X		X	X			X		X		X
Pregnancy+	6	X			X			X			X		X				X		X	X		X			X		X		X
Moodpath App - Depression, Burnout & Anxiety Test	4	X			X			X			X		X				X		X		X	X				X		X	X
Blood Donor	1	X			X		X			X			X		X				X	X		X				X	X		X
Ovia Parenting | Baby Development Tracker	4	X			X	X					X		X		X				X		X	X			X			X	X
mySugr: the blood sugar tracker made just for you	6	X			X	X					X	X					X		X	X		X		X			X		X
Teach Me Anatomy	7	X			X			X			X			X			X		X		X		X		X		X		X
Anatomy Learning - 3D Atlas	7	X			X			X			X			X			X		X		X		X		X		X		X
DreamMapper	6	X			X			(X)			X	X					X		X	X		(X)			X		X		X
Baritastic - Bariatric Tracker	3	X			X			X			X	X					X	X			(X)	X		X			X		X
Daily Anatomy: Flashcard Quizzes to Learn Anatomy	7	X			X			X			X			X			X		X	X			X		X		X		X
Clinical Sense	7	X			X			X			X			X			X		X		X		X		X		X		X
Touch Surgery	8	X			X	X					X			X			X		X		X		X			X		X		X
Gray's Anatomy - Atlas	7	X			X			X			X			X			X		X		X		X	X			X		X
Ovulation Calculator Fertility	6	X			X	X					X		X				X		X	X		X			X		X		X
Omada	6	X			X			X	X				X		X			X		X		X			X		X		X
EMT-B Pocket Prep	7	X			X			X			X			X			X		X		X		X	X			X		X
AirMini™ by ResMed	3	X			X			X			X	X					X		X		X	X		X			X		X
Kindara: Fertility Tracker	6	X			X			X			X		X			X		X		X		X				X	X		X
Circle by Providence	3	X			X			X			X		X				X		X		X	X			X		X		X
Airway Ex	8	X			X	X				X				X		X			X		X		X			X		X		X
Gastro Ex	8	X			X	X				X				X		X			X		X		X			X		X		X
myAir™ for Air10™ by ResMed	6	X			X			X			X	X					X		X	X		(X)		X			X		X
Daily Water Tracker Reminder	5	X			X	X					X		X				X	X		X		X				X	X		X
NCLEX RN Mastery	8	X			X	X					X			X			X		X		X		X	X			X			X
Pill Reminder by Medisafe	6	X			X			X			X	X			X			X		X		X		X			X		X
TS-Player	7	X			X			X			X			X		X			X		X		X			X	X		X
SnoreLab : Record Your Snoring	4	X			X			X			X		X				X		X	X			X		X			X	X
Glow Baby Newborn Tracker App	5	X			X	X					X		X		X			X			X	X				X	X			X
ATI TEAS Pocket Prep	7	X			X			X			X			X			X		X		X		X	X			X		X
Essential Skeleton 4	7	X			X			X			X			(X)			X	X		X			X			X	X				X
Glucose Buddy Diabetes Tracker	6	X			X			X			X	X				X		X		X		X				X		X	X
HeartStar BP Monitor	5	X			X	X					X	X					X	X		X			X		X		X		X
NCLEX PN Mastery	7	X			X			X			X			X			X		X		X		X		X		X		X
MammaBaby - Breast feeding App & Baby Log Tracker	6	X			X			X			X		X		X				X	X		X				X	X		X
HESI A2 Pocket Prep	7	X			X			X			X			X			X		X		X		X	X			X		X
NCLEX RN Review by Lippincott	7	X			X			X			X			X			X		X		X		X		X		X		X
NCLEX-RN Pocket Prep	7	X			X			X			X			X			X		X		X		X	X			X		X
TEAS Mastery: Test Version 6	7	X			X			X			X			X			X		X		X		X	X			X		X
Prognosis: Your Diagnosis	8	X			X	X					X			X			X		X		X		X			X	X		X
PTCE Pocket Prep	7	X			X			X			X			X			X		X		X		X	X			X		X
ATI® TEAS 6 Practice Test	8	X			X			X			X			X			X		X		X		X			X	X			X
30 Day Fitness Challenge Log	3	X			X			(X)			(X)		X				(X)	X			X	X		X			X			X
My Water Balance: Daily Drink Tracker & Reminder	1	X			X	X			X				X		X			X		X		X		X			X		X
Steps Pedometer & Step Counter Activity Tracker	2	X			X			X			X		X				X	X		X			X		X		X		X
30 Day Fitness Challenges ~ Daily Workout Free	3	X			X			X			X		X				X		X		X	X		X			X			X
Pedometer++	5	X			X	X					X		X				X	X		X			X		X		X		X
Drink Water Reminder N Tracker	6	X			X	X					X		X				X	X		X		X			X		X		X
Stepz - Step Counter	2	X			X	X			X				X				X	X		X			X		X			X	X
Running To Lose Weight	3	X			X			X			X		X			X		X			X	X		X			X			X
Happy Scale	5	X			X	X					X		X				X	X		X			X			X	X		X
iFit—All-day Fitness Coaching	5	X			X	X				X			X			X		X		X			X		X			X	X
StepsApp Pedometer	6	X			X	X					X		X				X	X		X		X			X		X		X
Argus: Calorie Counter & Steps	1	X			X	X			X				X			X			X	X			X	X			X		X
30 Day Squat And Ab Challenge	3	(X)			(X)	X					X		X				X		(X)		X	X		X			(X)			X
5K Runner: Couch Potato to 5K	3	X			X	X					X		X				X		X		X	X		X			X			X
Aura: Calm Anxiety & Sleep	5	X			X	X					X		X			X		X		X		X				X		X		(X)
YAZIO Calorie Counter App	6	X			X			X			X		X				X	X		X		X			X		X		X
Pacifica for Stress & Anxiety	6	X			X			X			X		X		X			X		X		X				X		X	X
7 Cups: Anxiety & Stress Chat	5		X		X	X					X		X		X			X		X		X				X		X	X
Fit30: Home Workouts Exercise	3	X			X			X			X		X				X	X			X	X		X			X			X
Smoke Free - Quit Smoking Now	5	X			X	X					X		X				X		X	X		X				X	X			X
snoww: ski & snowboard tracker	1	X			X	X				X			X		X			X		X			X		X		X		X
