# Supplementary material for: Archetypes of Gamification: Analysis of mHealth Apps
Source: JMIR Mhealth Uhealth. 2020 Oct 19;8(10):e19280. doi: 10.2196/19280 (PMC7605978; doi:10.2196/19280)
Supplement: Multimedia Appendix 10 [file mhealth_v8i10e19280_app10.xlsx]

## Sheet: Archetype 1
Archetypes of Gamification / Schmidt-Kraepelin et al												JMIR mHealth and uHealth
Multimedia Appendix 10. Targeted health behaviors per archetypes.
Table MA10-1. Archetype 1.
This selection represents the most significant characteristics of archetype 1: Physical Activity through Competition and Collaboration Selection criteria: competition = indirect, direct collaboration = supportive only, cooperative
App-name	Cluster	gamification concept-to-user communication	user identity	rewards	competition	target group	collaboration	goal setting	narrative	reinforcement	persuasive intent	level of integration	user advancement	Targeted Health Behavior
Sweatcoin Pays You To Get Fit	1	mediated	self-selected	internal and external	indirect	healthy individuals	cooperative	externally set	continuous	positive-negative	behavior change	inherent	presentation only	Physical Activity / Fitness
Home Workout - No Equipment	3	direct	self-selected	internal	no	healthy individuals	no	self-set	episodical	positive	compliance change	independent	progressive	Physical Activity / Fitness
ManFIT - Workout at Home with No Equipment Needed	3	direct	self-selected	internal	no	healthy individuals	no	self-set	episodical	positive	compliance change	independent	progressive	Physical Activity / Fitness
Abs Workout – Tabata, HIIT, 7x4 Challenge	3	direct	self-selected	internal	no	healthy individuals	no	self-set	episodical	positive	compliance change	independent	progressive	Physical Activity / Fitness
HiFit - 7 Minute Workout with No Equipment Needed	5	direct	self-selected	internal	indirect	healthy individuals	supportive only	self-set	episodical	positive	compliance change	independent	progressive	Physical Activity / Fitness
Drink Water Reminder – Water Alarm, Water Tracker	6	direct	self-selected	no	no	healthy individuals	no	self-set	continuous	positive	behavior change	independent	presentation only	Nutrition
Fitbit	1	direct	self-selected	no	direct	healthy individuals	cooperative	externally set	episodical	positive	compliance change	independent	presentation only	Physical Activity / Fitness
BetterMe: Weight Loss Plan	3	direct	self-selected	no	no	healthy individuals	no	externally set	episodical	positive	compliance change	independent	presentation only	Overall Healthy Lifestyle
Calorie Counter - MyFitnessPal	6	direct	self-selected	no	no	healthy individuals	supportive only	self-set	continuous	positive	compliance change	independent	presentation only	Nutrition
Lose Weight in 30 Days	3	direct	self-selected	no	no	healthy individuals	no	externally set	episodical	positive	compliance change	independent	progressive	Overall Healthy Lifestyle
Buttocks workout - Hips, Legs & Butt workout	3	direct	self-selected	no	no	healthy individuals	no	externally set	episodical	positive	compliance change	independent	presentation only	Physical Activity / Fitness
Calm - Meditate, Sleep, Relax	3	direct	self-selected	internal	no	healthy individuals	no	self-set	episodical	positive-negative	compliance change	independent	presentation only	Meditation / Mental Health
Weight Watchers Mobile	5	direct	self-selected	internal	indirect	healthy individuals	supportive only	self-set	continuous	positive-negative	behavior change	independent	presentation only	Nutrition
Headspace: Guided Meditation & Mindfulness	5	direct	self-selected	internal	no	healthy individuals	cooperative	self-set	episodical	positive	attitude change	inherent	progressive	Meditation / Mental Health
Lose It! - Calorie Counter	6	direct	self-selected	internal	no	healthy individuals	cooperative	self-set	continuous	positive	compliance change	independent	presentation only	Nutrition
8fit Workout & Ernährungspläne	3	direct	self-selected	internal	no	healthy individuals	no	self-set	episodical	positive	behavior change	independent	progressive	Overall Healthy Lifestyle
Google Fit – Fitness-Tracking	6	direct	self-selected	no	no	healthy individuals	no	self-set	continuous	positive	behavior change	independent	presentation only	Physical Activity / Fitness
30 Day Fit Challenge Workout	4	direct	self-selected	internal	no	healthy individuals	no	externally set	episodical	positive	compliance change	inherent	presentation only	Physical Activity / Fitness
Freeletics Bodyweight	2	direct	self-selected	no	indirect	healthy individuals	supportive only	self-set	episodical	positive-negative	behavior change	independent	presentation only	Physical Activity / Fitness
Planet Fitness	2	direct	self-selected	internal and external	indirect	healthy individuals	supportive only	self-set	continuous	positive-negative	behavior change	independent	presentation only	Physical Activity / Fitness
Lifesum: Calorie Counter, Food & Nutrition Tracker	3	direct	self-selected	no	no	healthy individuals	supportive only	self-set	episodical	positive	compliance change	independent	presentation only	Nutrition
Step Counter - Pedometer Free & Calorie Counter	3	direct	self-selected	internal	no	healthy individuals	no	self-set	episodical	positive	compliance change	independent	presentation only	Physical Activity / Fitness
healow	3	direct	self-selected	no	no	healthy individuals	no	self-set	episodical	positive	behavior change	independent	presentation only	Health Navigation
Carb Manager - Keto & Low Carb Diet Tracker	2	direct	self-selected	no	indirect	healthy individuals	supportive only	self-set	episodical	positive-negative	behavior change	independent	presentation only	Nutrition
VeryFitPro	3	direct	self-selected	no	no	healthy individuals	no	self-set	episodical	positive	compliance change	inherent	presentation only	Overall Healthy Lifestyle
AllTrails - Hiking, Trail Running & Biking Trails	2	direct	self-selected	no	indirect	healthy individuals	no	self-set	episodical	positive	behavior change	independent	presentation only	Physical Activity / Fitness
Garmin Connect™	2	direct	self-selected	internal	direct	healthy individuals	no	self-set	episodical	positive-negative	behavior change	independent	presentation only	Physical Activity / Fitness
Fabulous: Motivate Me! Meditate, Relax, Sleep	4	direct	self-selected	no	no	healthy individuals	cooperative	externally set	episodical	positive	compliance change	inherent	presentation only	Meditation / Mental Health
Samsung Health	1	direct	self-selected	internal	direct	healthy individuals	no	externally set	episodical	positive-negative	behavior change	independent	presentation only	Overall Healthy Lifestyle
Calorie Counter & Diet Tracker	1	direct	self-selected	internal	direct	healthy individuals	supportive only	externally set	episodical	positive	behavior change	independent	presentation only	Nutrition
Water Drink Reminder	3	direct	self-selected	no	no	healthy individuals	no	externally set	episodical	positive	compliance change	independent	presentation only	Nutrition
Achievement	4	direct	self-selected	internal and external	no	healthy individuals	no	externally set	continuous	positive	behavior change	inherent	presentation only	Overall Healthy Lifestyle
Pedometer, Step Counter & Weight Loss Tracker App	1	direct	self-selected	internal	direct	healthy individuals	cooperative	externally set	episodical	positive	behavior change	independent	presentation only	Physical Activity / Fitness
Sweat: Kayla Itsines Fitness	3	direct	self-selected	no	no	healthy individuals	no	externally set	episodical	positive	behavior change	independent	no	Physical Activity / Fitness
Walk with Map My Walk	2	direct	self-selected	internal and external	indirect	healthy individuals	no	self-set	episodical	positive	behavior change	independent	presentation only	Physical Activity / Fitness
Strava Running and Cycling GPS	1	direct	self-selected	internal and external	indirect	healthy individuals	supportive only	externally set	episodical	positive	behavior change	independent	presentation only	Physical Activity / Fitness
Under Armour Record	2	direct	self-selected	no	direct	healthy individuals	no	self-set	episodical	positive	behavior change	independent	presentation only	Physical Activity / Fitness
Run with Map My Run	3	direct	self-selected	no	no	healthy individuals	no	externally set	episodical	positive	behavior change	independent	presentation only	Physical Activity / Fitness
Seven - 7 Minute Workout Training Challenge	1	direct	self-selected	internal	indirect	healthy individuals	cooperative	self-set	episodical	positive-negative	compliance change	independent	presentation only	Physical Activity / Fitness
Daily Yoga - Yoga Fitness Plans	1	direct	self-selected	internal	indirect	healthy individuals	no	externally set	episodical	positive-negative	behavior change	independent	presentation only	Physical Activity / Fitness
JEFIT Workout Tracker, Gym Plan, Personal Trainer	1	direct	self-selected	internal	indirect	healthy individuals	cooperative	externally set	continuous	positive	compliance change	independent	presentation only	Physical Activity / Fitness
Jiff - Health Benefits	4	direct	self-selected	internal and external	no	healthy individuals	no	externally set	episodical	positive	compliance change	inherent	presentation only	Health Navigation
Go365	1	direct	self-selected	internal	direct	healthy individuals	cooperative	externally set	episodical	positive	compliance change	inherent	presentation only	Physical Activity / Fitness
Runkeeper - GPS Track Run Walk	4	direct	self-selected	internal and external	indirect	healthy individuals	supportive only	externally set	episodical	positive	compliance change	inherent	presentation only	Physical Activity / Fitness
Rally	4	direct	self-selected	internal and external	direct	healthy individuals	supportive only	externally set	episodical	positive	compliance change	inherent	presentation only	Overall Healthy Lifestyle
Beautiful breast workout	6	direct	self-selected	internal	no	healthy individuals	no	self-set	continuous	positive	compliance change	independent	presentation only	Physical Activity / Fitness
Plant Nanny - Water Reminder	4	direct	self-selected	internal	no	healthy individuals	no	externally set	episodical	positive-negative	compliance change	inherent	presentation only	Nutrition
iFITNESS Activity Tracker	3	direct	self-selected	no	no	healthy individuals	no	self-set	episodical	positive	compliance change	inherent	presentation only	Physical Activity / Fitness
Map My Fitness Workout Trainer	4	direct	self-selected	internal and external	indirect	healthy individuals	supportive only	externally set	episodical	positive	compliance change	inherent	presentation only	Physical Activity / Fitness
Daily Water tracker reminder	3	direct	self-selected	no	no	healthy individuals	no	self-set	episodical	positive	compliance change	inherent	presentation only	Nutrition
Lose Weight In 21 Days - Home Fitness Workouts	4	direct	self-selected	internal	no	healthy individuals	no	externally set	continuous	positive	compliance change	inherent	progressive	Physical Activity / Fitness
Anytime Fitness	4	direct	self-selected	no	no	healthy individuals	no	externally set	episodical	positive	compliance change	inherent	presentation only	Physical Activity / Fitness
Nike+ Run Club	1	direct	self-selected	internal	direct	healthy individuals	cooperative	self-set	continuous	positive-negative	behavior change	independent	presentation only	Physical Activity / Fitness
My Diet Coach - Weight Loss Motivation & Tracker	6	direct	virtual character	internal	no	healthy individuals	no	self-set	continuous	positive	behavior change	independent	presentation only	Nutrition
Calorie Counter - EasyFit free	3	direct	self-selected	no	no	healthy individuals	no	self-set	episodical	positive	compliance change	independent	presentation only	Nutrition
Noom Coach: Weight & Health	2	direct	self-selected	no	no	healthy individuals	no	self-set	episodical	positive	behavior change	inherent	presentation only	Overall Healthy Lifestyle
Drink Water	3	direct	self-selected	internal	no	healthy individuals	no	self-set	episodical	positive	behavior change	independent	presentation only	Nutrition
Pedometer & Step Counter - EasyFit Free	4	direct	self-selected	internal	no	healthy individuals	no	externally set	episodical	positive	behavior change	independent	presentation only	Physical Activity / Fitness
FitNotes - Gym Workout Log	6	direct	self-selected	no	no	healthy individuals	no	self-set	continuous	positive	compliance change	independent	presentation only	Physical Activity / Fitness
BodySpace - Social Fitness App	2	direct	self-selected	no	direct	healthy individuals	supportive only	self-set	continuous	positive-negative	behavior change	inherent	presentation only	Physical Activity / Fitness
Fooducate Healthy Weight Loss & Calorie Counter	2	direct	self-selected	no	no	healthy individuals	supportive only	self-set	episodical	positive-negative	behavior change	independent	no	Nutrition
Ovulation & Fertility Tracker App	1	direct	self-selected	internal	no	healthy individuals	cooperative	self-set	episodical	positive	behavior change	independent	presentation only	Female Health / Pregnancy
0-100 Pushups Trainer	4	direct	self-selected	internal	no	healthy individuals	no	externally set	episodical	positive	behavior change	inherent	presentation only	Physical Activity / Fitness
Runtastic Running & Fitness Tracker	2	direct	self-selected	no	indirect	healthy individuals	no	self-set	episodical	positive-negative	behavior change	inherent	presentation only	Physical Activity / Fitness
NuMi	4	direct	self-selected	internal and external	no	healthy individuals	no	externally set	episodical	positive	behavior change	independent	presentation only	Nutrition
Vora - Fasting Tracker	2	direct	self-selected	no	no	healthy individuals	supportive only	self-set	episodical	positive	behavior change	independent	presentation only	Nutrition
Monitor Your Weight	3	direct	self-selected	no	no	healthy individuals	no	self-set	episodical	positive	compliance change	inherent	presentation only	Physical Activity / Fitness
SleepIQ	3	direct	self-selected	no	no	healthy individuals	no	self-set	episodical	positive	behavior change	independent	presentation only	Therapy Adherence
Die Achtsamkeit App	3	direct	self-selected	no	no	healthy individuals	no	self-set	episodical	positive-negative	compliance change	independent	presentation only	Meditation / Mental Health
30 Day Ab Challenge	4	direct	self-selected	no	no	healthy individuals	no	externally set	episodical	positive	behavior change	inherent	progressive	Physical Activity / Fitness
Gym Fitness & Workout : Personal trainer	3	direct	self-selected	no	no	healthy individuals	no	externally set	episodical	positive	compliance change	independent	presentation only	Physical Activity / Fitness
Simple Habit Meditation	1	direct	self-selected	internal	no	healthy individuals	cooperative	self-set	episodical	positive-negative	compliance change	independent	presentation only	Meditation / Mental Health
My Challenge Tracker	2	direct	self-selected	no	direct	healthy individuals	no	self-set	episodical	positive-negative	behavior change	inherent	(presentation only)	Physical Activity / Fitness
Calorie Counter by FatSecret	2	direct	self-selected	no	no	healthy individuals	supportive only	self-set	episodical	positive-negative	behavior change	independent	presentation only	Nutrition
Stop Breathe & Think: Meditate	3	direct	self-selected	internal	no	healthy individuals	no	externally set	episodical	positive-negative	compliance change	independent	presentation only	Meditation / Mental Health
Oral-B App	4	direct	self-selected	internal	no	healthy individuals	no	externally set	episodical	positive	behavior change	inherent	(presentation only)	Therapy Adherence
Keto diet tracker	2	direct	self-selected	no	no	healthy individuals	no	self-set	episodical	positive	behavior change	inherent	presentation only	Nutrition
Running for Weight Loss	3	direct	self-selected	internal	no	healthy individuals	no	self-set	episodical	positive	compliance change	independent	progressive	Physical Activity / Fitness
Ovia Pregnancy Tracker & Baby Countdown Calendar	5	direct	self-selected	internal	no	healthy individuals	supportive only	self-set	continuous	positive	behavior change	independent	presentation only	Female Health / Pregnancy
Ada - Your Health Companion	4	mediated	self-selected	no	no	patients	no	externally set	continuous	positive	attitude change	inherent	no	Health Navigation
Pregnancy Week By Week	3	direct	self-selected	no	no	healthy individuals	no	externally set	episodical	positive	behavior change	independent	presentation only	Female Health / Pregnancy
Pregnancy+	6	direct	self-selected	no	no	healthy individuals	no	externally set	continuous	positive	behavior change	independent	presentation only	Female Health / Pregnancy
Moodpath App - Depression, Burnout & Anxiety Test	4	direct	self-selected	no	no	healthy individuals	no	externally set	episodical	positive	attitude change	inherent	presentation only	Meditation / Mental Health
Blood Donor	1	direct	self-selected	internal and external	indirect	healthy individuals	cooperative	externally set	continuous	positive	attitude change	independent	presentation only	Health Navigation
Ovia Parenting | Baby Development Tracker	4	direct	self-selected	internal	no	healthy individuals	cooperative	externally set	episodical	positive	behavior change	inherent	presentation only	Female Health / Pregnancy
mySugr: the blood sugar tracker made just for you	6	direct	self-selected	internal	no	patients	no	externally set	continuous	positive	compliance change	independent	presentation only	Therapy Adherence
Teach Me Anatomy	7	direct	self-selected	no	no	health professionals	no	externally set	episodical	positive-negative	behavior change	independent	presentation only	Medical Education
Anatomy Learning - 3D Atlas	7	direct	self-selected	no	no	health professionals	no	externally set	episodical	positive-negative	behavior change	independent	presentation only	Medical Education
DreamMapper	6	direct	self-selected	no	no	patients	no	externally set	continuous	positive	behavior change	independent	presentation only	Therapy Adherence
Baritastic - Bariatric Tracker	3	direct	self-selected	no	no	patients	no	self-set	episodical	positive	compliance change	independent	presentation only	Therapy Adherence
Daily Anatomy: Flashcard Quizzes to Learn Anatomy	7	direct	self-selected	no	no	health professionals	no	externally set	continuous	positive-negative	behavior change	independent	presentation only	Medical Education
Clinical Sense	7	direct	self-selected	no	no	health professionals	no	externally set	episodical	positive-negative	behavior change	independent	presentation only	Medical Education
Touch Surgery	8	direct	self-selected	internal	no	health professionals	no	externally set	episodical	positive-negative	attitude change	inherent	progressive	Medical Education
Gray's Anatomy - Atlas	7	direct	self-selected	no	no	health professionals	no	externally set	episodical	positive-negative	compliance change	independent	presentation only	Medical Education
Ovulation Calculator Fertility	6	direct	self-selected	internal	no	healthy individuals	no	externally set	continuous	positive	behavior change	independent	presentation only	Female Health / Pregnancy
Omada	6	direct	self-selected	no	direct	healthy individuals	cooperative	self-set	continuous	positive	behavior change	independent	presentation only	Overall Healthy Lifestyle
EMT-B Pocket Prep	7	direct	self-selected	no	no	health professionals	no	externally set	episodical	positive-negative	compliance change	independent	presentation only	Medical Education
AirMini™ by ResMed	3	direct	self-selected	no	no	patients	no	externally set	episodical	positive	compliance change	independent	presentation only	Therapy Adherence
Kindara: Fertility Tracker	6	direct	self-selected	no	no	healthy individuals	supportive only	self-set	continuous	positive	attitude change	independent	presentation only	Female Health / Pregnancy
Circle by Providence	3	direct	self-selected	no	no	healthy individuals	no	externally set	episodical	positive	behavior change	independent	presentation only	Female Health / Pregnancy
Airway Ex	8	direct	self-selected	internal	indirect	health professionals	supportive only	externally set	episodical	positive-negative	attitude change	inherent	progressive	Medical Education
Gastro Ex	8	direct	self-selected	internal	indirect	health professionals	supportive only	externally set	episodical	positive-negative	attitude change	inherent	progressive	Medical Education
myAir™ for Air10™ by ResMed	6	direct	self-selected	no	no	patients	no	externally set	continuous	positive	compliance change	independent	presentation only	Therapy Adherence
Daily Water Tracker Reminder	5	direct	self-selected	internal	no	healthy individuals	no	self-set	continuous	positive	attitude change	independent	presentation only	Nutrition
NCLEX RN Mastery	8	direct	self-selected	internal	no	health professionals	no	externally set	episodical	positive-negative	compliance change	independent	progressive	Medical Education
Pill Reminder by Medisafe	6	direct	self-selected	no	no	patients	cooperative	self-set	continuous	positive	compliance change	independent	presentation only	Therapy Adherence
TS-Player	7	direct	self-selected	no	no	health professionals	supportive only	externally set	episodical	positive-negative	attitude change	independent	presentation only	Medical Education
SnoreLab : Record Your Snoring	4	direct	self-selected	no	no	healthy individuals	no	externally set	continuous	positive-negative	behavior change	inherent	presentation only	Therapy Adherence
Glow Baby Newborn Tracker App	5	direct	self-selected	internal	no	healthy individuals	cooperative	self-set	episodical	positive	attitude change	independent	progressive	Female Health / Pregnancy
ATI TEAS Pocket Prep	7	direct	self-selected	no	no	health professionals	no	externally set	episodical	positive-negative	compliance change	independent	presentation only	Medical Education
Essential Skeleton 4	7	direct	self-selected	no	no	health professionals	no	self-set	continuous	positive-negative	attitude change	independent	no	Medical Education
Glucose Buddy Diabetes Tracker	6	direct	self-selected	no	no	patients	supportive only	self-set	continuous	positive	attitude change	inherent	presentation only	Therapy Adherence
HeartStar BP Monitor	5	direct	self-selected	internal	no	patients	no	self-set	continuous	positive-negative	behavior change	independent	presentation only	Therapy Adherence
NCLEX PN Mastery	7	direct	self-selected	no	no	health professionals	no	externally set	episodical	positive-negative	behavior change	independent	presentation only	Medical Education
MammaBaby - Breast feeding App & Baby Log Tracker	6	direct	self-selected	no	no	healthy individuals	cooperative	externally set	continuous	positive	attitude change	independent	presentation only	Female Health / Pregnancy
HESI A2 Pocket Prep	7	direct	self-selected	no	no	health professionals	no	externally set	episodical	positive-negative	compliance change	independent	presentation only	Medical Education
NCLEX RN Review by Lippincott	7	direct	self-selected	no	no	health professionals	no	externally set	episodical	positive-negative	behavior change	independent	presentation only	Medical Education
NCLEX-RN Pocket Prep	7	direct	self-selected	no	no	health professionals	no	externally set	episodical	positive-negative	compliance change	independent	presentation only	Medical Education
TEAS Mastery: Test Version 6	7	direct	self-selected	no	no	health professionals	no	externally set	episodical	positive-negative	compliance change	independent	presentation only	Medical Education
Prognosis: Your Diagnosis	8	direct	self-selected	internal	no	health professionals	no	externally set	episodical	positive-negative	attitude change	independent	presentation only	Medical Education
PTCE Pocket Prep	7	direct	self-selected	no	no	health professionals	no	externally set	episodical	positive-negative	compliance change	independent	presentation only	Medical Education
ATI® TEAS 6 Practice Test	8	direct	self-selected	no	no	health professionals	no	externally set	episodical	positive-negative	attitude change	independent	progressive	Medical Education
30 Day Fitness Challenge Log	3	direct	self-selected	no	no	healthy individuals	no	self-set	episodical	positive	compliance change	independent	progressive	Physical Activity / Fitness
My Water Balance: Daily Drink Tracker & Reminder	1	direct	self-selected	internal	direct	healthy individuals	cooperative	self-set	continuous	positive	compliance change	independent	presentation only	Nutrition
Steps Pedometer & Step Counter Activity Tracker	2	direct	self-selected	no	no	healthy individuals	no	self-set	continuous	positive-negative	behavior change	independent	presentation only	Physical Activity / Fitness
30 Day Fitness Challenges ~ Daily Workout Free	3	direct	self-selected	no	no	healthy individuals	no	externally set	episodical	positive	compliance change	independent	progressive	Physical Activity / Fitness
Pedometer++	5	direct	self-selected	internal	no	healthy individuals	no	self-set	continuous	positive-negative	behavior change	independent	presentation only	Physical Activity / Fitness
Drink Water Reminder N Tracker	6	direct	self-selected	internal	no	healthy individuals	no	self-set	continuous	positive	behavior change	independent	presentation only	Nutrition
Stepz - Step Counter	2	direct	self-selected	internal	direct	healthy individuals	no	self-set	continuous	positive-negative	behavior change	inherent	presentation only	Physical Activity / Fitness
Running To Lose Weight	3	direct	self-selected	no	no	healthy individuals	supportive only	self-set	episodical	positive	compliance change	independent	progressive	Physical Activity / Fitness
Happy Scale	5	direct	self-selected	internal	no	healthy individuals	no	self-set	continuous	positive-negative	attitude change	independent	presentation only	Physical Activity / Fitness
iFit—All-day Fitness Coaching	5	direct	self-selected	internal	indirect	healthy individuals	supportive only	self-set	continuous	positive-negative	behavior change	inherent	presentation only	Overall Healthy Lifestyle
StepsApp Pedometer	6	direct	self-selected	internal	no	healthy individuals	no	self-set	continuous	positive	behavior change	independent	presentation only	Physical Activity / Fitness
Argus: Calorie Counter & Steps	1	direct	self-selected	internal	direct	healthy individuals	supportive only	externally set	continuous	positive-negative	compliance change	independent	presentation only	Overall Healthy Lifestyle
30 Day Squat And Ab Challenge	3	direct	self-selected	internal	no	healthy individuals	no	externally set	episodical	positive	compliance change	independent	progressive	Physical Activity / Fitness
5K Runner: Couch Potato to 5K	3	direct	self-selected	internal	no	healthy individuals	no	externally set	episodical	positive	compliance change	independent	progressive	Physical Activity / Fitness
Aura: Calm Anxiety & Sleep	5	direct	self-selected	internal	no	healthy individuals	supportive only	self-set	continuous	positive	attitude change	inherent	(progressive)	Meditation / Mental Health
YAZIO Calorie Counter App	6	direct	self-selected	no	no	healthy individuals	no	self-set	continuous	positive	behavior change	independent	presentation only	Nutrition
Pacifica for Stress & Anxiety	6	direct	self-selected	no	no	healthy individuals	cooperative	self-set	continuous	positive	attitude change	inherent	presentation only	Meditation / Mental Health
7 Cups: Anxiety & Stress Chat	5	mediated	self-selected	internal	no	healthy individuals	cooperative	self-set	continuous	positive	attitude change	inherent	presentation only	Meditation / Mental Health
Fit30: Home Workouts Exercise	3	direct	self-selected	no	no	healthy individuals	no	self-set	episodical	positive	compliance change	independent	progressive	Physical Activity / Fitness
Smoke Free - Quit Smoking Now	5	direct	self-selected	internal	no	healthy individuals	no	externally set	continuous	positive	attitude change	independent	progressive	Therapy Adherence
snoww: ski & snowboard tracker	1	direct	self-selected	internal	indirect	healthy individuals	cooperative	self-set	continuous	positive-negative	behavior change	independent	presentation only	Physical Activity / Fitness

## Sheet: Archetype 2
Archetypes of Gamification / Schmidt-Kraepelin et al												JMIR mHealth and uHealth
Multimedia Appendix 10. Targeted health behaviors per archetypes.
Table MA10-2. Archetype 2.
This selection represents the most significant characteristics of archetype 2: Pursuing self-set Fitness goals without Rewards Selection criteria: rewards = no goal setting = self-set
App-name	Cluster	gamification concept-to-user communication	user identity	rewards	competition	target group	collaboration	goal setting	narrative	reinforcement	persuasive intent	level of integration	user advancement	Targeted Health Behavior
Sweatcoin Pays You To Get Fit	1	mediated	self-selected	internal and external	indirect	healthy individuals	cooperative	externally set	continuous	positive-negative	behavior change	inherent	presentation only	Physical Activity / Fitness
Home Workout - No Equipment	3	direct	self-selected	internal	no	healthy individuals	no	self-set	episodical	positive	compliance change	independent	progressive	Physical Activity / Fitness
ManFIT - Workout at Home with No Equipment Needed	3	direct	self-selected	internal	no	healthy individuals	no	self-set	episodical	positive	compliance change	independent	progressive	Physical Activity / Fitness
Abs Workout – Tabata, HIIT, 7x4 Challenge	3	direct	self-selected	internal	no	healthy individuals	no	self-set	episodical	positive	compliance change	independent	progressive	Physical Activity / Fitness
HiFit - 7 Minute Workout with No Equipment Needed	5	direct	self-selected	internal	indirect	healthy individuals	supportive only	self-set	episodical	positive	compliance change	independent	progressive	Physical Activity / Fitness
Drink Water Reminder – Water Alarm, Water Tracker	6	direct	self-selected	no	no	healthy individuals	no	self-set	continuous	positive	behavior change	independent	presentation only	Nutrition
Fitbit	1	direct	self-selected	no	direct	healthy individuals	cooperative	externally set	episodical	positive	compliance change	independent	presentation only	Physical Activity / Fitness
BetterMe: Weight Loss Plan	3	direct	self-selected	no	no	healthy individuals	no	externally set	episodical	positive	compliance change	independent	presentation only	Overall Healthy Lifestyle
Calorie Counter - MyFitnessPal	6	direct	self-selected	no	no	healthy individuals	supportive only	self-set	continuous	positive	compliance change	independent	presentation only	Nutrition
Lose Weight in 30 Days	3	direct	self-selected	no	no	healthy individuals	no	externally set	episodical	positive	compliance change	independent	progressive	Overall Healthy Lifestyle
Buttocks workout - Hips, Legs & Butt workout	3	direct	self-selected	no	no	healthy individuals	no	externally set	episodical	positive	compliance change	independent	presentation only	Physical Activity / Fitness
Calm - Meditate, Sleep, Relax	3	direct	self-selected	internal	no	healthy individuals	no	self-set	episodical	positive-negative	compliance change	independent	presentation only	Meditation / Mental Health
Weight Watchers Mobile	5	direct	self-selected	internal	indirect	healthy individuals	supportive only	self-set	continuous	positive-negative	behavior change	independent	presentation only	Nutrition
Headspace: Guided Meditation & Mindfulness	5	direct	self-selected	internal	no	healthy individuals	cooperative	self-set	episodical	positive	attitude change	inherent	progressive	Meditation / Mental Health
Lose It! - Calorie Counter	6	direct	self-selected	internal	no	healthy individuals	cooperative	self-set	continuous	positive	compliance change	independent	presentation only	Nutrition
8fit Workout & Ernährungspläne	3	direct	self-selected	internal	no	healthy individuals	no	self-set	episodical	positive	behavior change	independent	progressive	Overall Healthy Lifestyle
Google Fit – Fitness-Tracking	6	direct	self-selected	no	no	healthy individuals	no	self-set	continuous	positive	behavior change	independent	presentation only	Physical Activity / Fitness
30 Day Fit Challenge Workout	4	direct	self-selected	internal	no	healthy individuals	no	externally set	episodical	positive	compliance change	inherent	presentation only	Physical Activity / Fitness
Freeletics Bodyweight	2	direct	self-selected	no	indirect	healthy individuals	supportive only	self-set	episodical	positive-negative	behavior change	independent	presentation only	Physical Activity / Fitness
Planet Fitness	2	direct	self-selected	internal and external	indirect	healthy individuals	supportive only	self-set	continuous	positive-negative	behavior change	independent	presentation only	Physical Activity / Fitness
Lifesum: Calorie Counter, Food & Nutrition Tracker	3	direct	self-selected	no	no	healthy individuals	supportive only	self-set	episodical	positive	compliance change	independent	presentation only	Nutrition
Step Counter - Pedometer Free & Calorie Counter	3	direct	self-selected	internal	no	healthy individuals	no	self-set	episodical	positive	compliance change	independent	presentation only	Physical Activity / Fitness
healow	3	direct	self-selected	no	no	healthy individuals	no	self-set	episodical	positive	behavior change	independent	presentation only	Health Navigation
Carb Manager - Keto & Low Carb Diet Tracker	2	direct	self-selected	no	indirect	healthy individuals	supportive only	self-set	episodical	positive-negative	behavior change	independent	presentation only	Nutrition
VeryFitPro	3	direct	self-selected	no	no	healthy individuals	no	self-set	episodical	positive	compliance change	inherent	presentation only	Overall Healthy Lifestyle
AllTrails - Hiking, Trail Running & Biking Trails	2	direct	self-selected	no	indirect	healthy individuals	no	self-set	episodical	positive	behavior change	independent	presentation only	Physical Activity / Fitness
Garmin Connect™	2	direct	self-selected	internal	direct	healthy individuals	no	self-set	episodical	positive-negative	behavior change	independent	presentation only	Physical Activity / Fitness
Fabulous: Motivate Me! Meditate, Relax, Sleep	4	direct	self-selected	no	no	healthy individuals	cooperative	externally set	episodical	positive	compliance change	inherent	presentation only	Meditation / Mental Health
Samsung Health	1	direct	self-selected	internal	direct	healthy individuals	no	externally set	episodical	positive-negative	behavior change	independent	presentation only	Overall Healthy Lifestyle
Calorie Counter & Diet Tracker	1	direct	self-selected	internal	direct	healthy individuals	supportive only	externally set	episodical	positive	behavior change	independent	presentation only	Nutrition
Water Drink Reminder	3	direct	self-selected	no	no	healthy individuals	no	externally set	episodical	positive	compliance change	independent	presentation only	Nutrition
Achievement	4	direct	self-selected	internal and external	no	healthy individuals	no	externally set	continuous	positive	behavior change	inherent	presentation only	Overall Healthy Lifestyle
Pedometer, Step Counter & Weight Loss Tracker App	1	direct	self-selected	internal	direct	healthy individuals	cooperative	externally set	episodical	positive	behavior change	independent	presentation only	Physical Activity / Fitness
Sweat: Kayla Itsines Fitness	3	direct	self-selected	no	no	healthy individuals	no	externally set	episodical	positive	behavior change	independent	no	Physical Activity / Fitness
Walk with Map My Walk	2	direct	self-selected	internal and external	indirect	healthy individuals	no	self-set	episodical	positive	behavior change	independent	presentation only	Physical Activity / Fitness
Strava Running and Cycling GPS	1	direct	self-selected	internal and external	indirect	healthy individuals	supportive only	externally set	episodical	positive	behavior change	independent	presentation only	Physical Activity / Fitness
Under Armour Record	2	direct	self-selected	no	direct	healthy individuals	no	self-set	episodical	positive	behavior change	independent	presentation only	Physical Activity / Fitness
Run with Map My Run	3	direct	self-selected	no	no	healthy individuals	no	externally set	episodical	positive	behavior change	independent	presentation only	Physical Activity / Fitness
Seven - 7 Minute Workout Training Challenge	1	direct	self-selected	internal	indirect	healthy individuals	cooperative	self-set	episodical	positive-negative	compliance change	independent	presentation only	Physical Activity / Fitness
Daily Yoga - Yoga Fitness Plans	1	direct	self-selected	internal	indirect	healthy individuals	no	externally set	episodical	positive-negative	behavior change	independent	presentation only	Physical Activity / Fitness
JEFIT Workout Tracker, Gym Plan, Personal Trainer	1	direct	self-selected	internal	indirect	healthy individuals	cooperative	externally set	continuous	positive	compliance change	independent	presentation only	Physical Activity / Fitness
Jiff - Health Benefits	4	direct	self-selected	internal and external	no	healthy individuals	no	externally set	episodical	positive	compliance change	inherent	presentation only	Health Navigation
Go365	1	direct	self-selected	internal	direct	healthy individuals	cooperative	externally set	episodical	positive	compliance change	inherent	presentation only	Physical Activity / Fitness
Runkeeper - GPS Track Run Walk	4	direct	self-selected	internal and external	indirect	healthy individuals	supportive only	externally set	episodical	positive	compliance change	inherent	presentation only	Physical Activity / Fitness
Rally	4	direct	self-selected	internal and external	direct	healthy individuals	supportive only	externally set	episodical	positive	compliance change	inherent	presentation only	Overall Healthy Lifestyle
Beautiful breast workout	6	direct	self-selected	internal	no	healthy individuals	no	self-set	continuous	positive	compliance change	independent	presentation only	Physical Activity / Fitness
Plant Nanny - Water Reminder	4	direct	self-selected	internal	no	healthy individuals	no	externally set	episodical	positive-negative	compliance change	inherent	presentation only	Nutrition
iFITNESS Activity Tracker	3	direct	self-selected	no	no	healthy individuals	no	self-set	episodical	positive	compliance change	inherent	presentation only	Physical Activity / Fitness
Map My Fitness Workout Trainer	4	direct	self-selected	internal and external	indirect	healthy individuals	supportive only	externally set	episodical	positive	compliance change	inherent	presentation only	Physical Activity / Fitness
Daily Water tracker reminder	3	direct	self-selected	no	no	healthy individuals	no	self-set	episodical	positive	compliance change	inherent	presentation only	Nutrition
Lose Weight In 21 Days - Home Fitness Workouts	4	direct	self-selected	internal	no	healthy individuals	no	externally set	continuous	positive	compliance change	inherent	progressive	Physical Activity / Fitness
Anytime Fitness	4	direct	self-selected	no	no	healthy individuals	no	externally set	episodical	positive	compliance change	inherent	presentation only	Physical Activity / Fitness
Nike+ Run Club	1	direct	self-selected	internal	direct	healthy individuals	cooperative	self-set	continuous	positive-negative	behavior change	independent	presentation only	Physical Activity / Fitness
My Diet Coach - Weight Loss Motivation & Tracker	6	direct	virtual character	internal	no	healthy individuals	no	self-set	continuous	positive	behavior change	independent	presentation only	Nutrition
Calorie Counter - EasyFit free	3	direct	self-selected	no	no	healthy individuals	no	self-set	episodical	positive	compliance change	independent	presentation only	Nutrition
Noom Coach: Weight & Health	2	direct	self-selected	no	no	healthy individuals	no	self-set	episodical	positive	behavior change	inherent	presentation only	Overall Healthy Lifestyle
Drink Water	3	direct	self-selected	internal	no	healthy individuals	no	self-set	episodical	positive	behavior change	independent	presentation only	Nutrition
Pedometer & Step Counter - EasyFit Free	4	direct	self-selected	internal	no	healthy individuals	no	externally set	episodical	positive	behavior change	independent	presentation only	Physical Activity / Fitness
FitNotes - Gym Workout Log	6	direct	self-selected	no	no	healthy individuals	no	self-set	continuous	positive	compliance change	independent	presentation only	Physical Activity / Fitness
BodySpace - Social Fitness App	2	direct	self-selected	no	direct	healthy individuals	supportive only	self-set	continuous	positive-negative	behavior change	inherent	presentation only	Physical Activity / Fitness
Fooducate Healthy Weight Loss & Calorie Counter	2	direct	self-selected	no	no	healthy individuals	supportive only	self-set	episodical	positive-negative	behavior change	independent	no	Nutrition
Ovulation & Fertility Tracker App	1	direct	self-selected	internal	no	healthy individuals	cooperative	self-set	episodical	positive	behavior change	independent	presentation only	Female Health / Pregnancy
0-100 Pushups Trainer	4	direct	self-selected	internal	no	healthy individuals	no	externally set	episodical	positive	behavior change	inherent	presentation only	Physical Activity / Fitness
Runtastic Running & Fitness Tracker	2	direct	self-selected	no	indirect	healthy individuals	no	self-set	episodical	positive-negative	behavior change	inherent	presentation only	Physical Activity / Fitness
NuMi	4	direct	self-selected	internal and external	no	healthy individuals	no	externally set	episodical	positive	behavior change	independent	presentation only	Nutrition
Vora - Fasting Tracker	2	direct	self-selected	no	no	healthy individuals	supportive only	self-set	episodical	positive	behavior change	independent	presentation only	Nutrition
Monitor Your Weight	3	direct	self-selected	no	no	healthy individuals	no	self-set	episodical	positive	compliance change	inherent	presentation only	Physical Activity / Fitness
SleepIQ	3	direct	self-selected	no	no	healthy individuals	no	self-set	episodical	positive	behavior change	independent	presentation only	Therapy Adherence
Die Achtsamkeit App	3	direct	self-selected	no	no	healthy individuals	no	self-set	episodical	positive-negative	compliance change	independent	presentation only	Meditation / Mental Health
30 Day Ab Challenge	4	direct	self-selected	no	no	healthy individuals	no	externally set	episodical	positive	behavior change	inherent	progressive	Physical Activity / Fitness
Gym Fitness & Workout : Personal trainer	3	direct	self-selected	no	no	healthy individuals	no	externally set	episodical	positive	compliance change	independent	presentation only	Physical Activity / Fitness
Simple Habit Meditation	1	direct	self-selected	internal	no	healthy individuals	cooperative	self-set	episodical	positive-negative	compliance change	independent	presentation only	Meditation / Mental Health
My Challenge Tracker	2	direct	self-selected	no	direct	healthy individuals	no	self-set	episodical	positive-negative	behavior change	inherent	(presentation only)	Physical Activity / Fitness
Calorie Counter by FatSecret	2	direct	self-selected	no	no	healthy individuals	supportive only	self-set	episodical	positive-negative	behavior change	independent	presentation only	Nutrition
Stop Breathe & Think: Meditate	3	direct	self-selected	internal	no	healthy individuals	no	externally set	episodical	positive-negative	compliance change	independent	presentation only	Meditation / Mental Health
Oral-B App	4	direct	self-selected	internal	no	healthy individuals	no	externally set	episodical	positive	behavior change	inherent	(presentation only)	Therapy Adherence
Keto diet tracker	2	direct	self-selected	no	no	healthy individuals	no	self-set	episodical	positive	behavior change	inherent	presentation only	Nutrition
Running for Weight Loss	3	direct	self-selected	internal	no	healthy individuals	no	self-set	episodical	positive	compliance change	independent	progressive	Physical Activity / Fitness
Ovia Pregnancy Tracker & Baby Countdown Calendar	5	direct	self-selected	internal	no	healthy individuals	supportive only	self-set	continuous	positive	behavior change	independent	presentation only	Female Health / Pregnancy
Ada - Your Health Companion	4	mediated	self-selected	no	no	patients	no	externally set	continuous	positive	attitude change	inherent	no	Health Navigation
Pregnancy Week By Week	3	direct	self-selected	no	no	healthy individuals	no	externally set	episodical	positive	behavior change	independent	presentation only	Female Health / Pregnancy
Pregnancy+	6	direct	self-selected	no	no	healthy individuals	no	externally set	continuous	positive	behavior change	independent	presentation only	Female Health / Pregnancy
Moodpath App - Depression, Burnout & Anxiety Test	4	direct	self-selected	no	no	healthy individuals	no	externally set	episodical	positive	attitude change	inherent	presentation only	Meditation / Mental Health
Blood Donor	1	direct	self-selected	internal and external	indirect	healthy individuals	cooperative	externally set	continuous	positive	attitude change	independent	presentation only	Health Navigation
Ovia Parenting | Baby Development Tracker	4	direct	self-selected	internal	no	healthy individuals	cooperative	externally set	episodical	positive	behavior change	inherent	presentation only	Female Health / Pregnancy
mySugr: the blood sugar tracker made just for you	6	direct	self-selected	internal	no	patients	no	externally set	continuous	positive	compliance change	independent	presentation only	Therapy Adherence
Teach Me Anatomy	7	direct	self-selected	no	no	health professionals	no	externally set	episodical	positive-negative	behavior change	independent	presentation only	Medical Education
Anatomy Learning - 3D Atlas	7	direct	self-selected	no	no	health professionals	no	externally set	episodical	positive-negative	behavior change	independent	presentation only	Medical Education
DreamMapper	6	direct	self-selected	no	no	patients	no	externally set	continuous	positive	behavior change	independent	presentation only	Therapy Adherence
Baritastic - Bariatric Tracker	3	direct	self-selected	no	no	patients	no	self-set	episodical	positive	compliance change	independent	presentation only	Therapy Adherence
Daily Anatomy: Flashcard Quizzes to Learn Anatomy	7	direct	self-selected	no	no	health professionals	no	externally set	continuous	positive-negative	behavior change	independent	presentation only	Medical Education
Clinical Sense	7	direct	self-selected	no	no	health professionals	no	externally set	episodical	positive-negative	behavior change	independent	presentation only	Medical Education
Touch Surgery	8	direct	self-selected	internal	no	health professionals	no	externally set	episodical	positive-negative	attitude change	inherent	progressive	Medical Education
Gray's Anatomy - Atlas	7	direct	self-selected	no	no	health professionals	no	externally set	episodical	positive-negative	compliance change	independent	presentation only	Medical Education
Ovulation Calculator Fertility	6	direct	self-selected	internal	no	healthy individuals	no	externally set	continuous	positive	behavior change	independent	presentation only	Female Health / Pregnancy
Omada	6	direct	self-selected	no	direct	healthy individuals	cooperative	self-set	continuous	positive	behavior change	independent	presentation only	Overall Healthy Lifestyle
EMT-B Pocket Prep	7	direct	self-selected	no	no	health professionals	no	externally set	episodical	positive-negative	compliance change	independent	presentation only	Medical Education
AirMini™ by ResMed	3	direct	self-selected	no	no	patients	no	externally set	episodical	positive	compliance change	independent	presentation only	Therapy Adherence
Kindara: Fertility Tracker	6	direct	self-selected	no	no	healthy individuals	supportive only	self-set	continuous	positive	attitude change	independent	presentation only	Female Health / Pregnancy
Circle by Providence	3	direct	self-selected	no	no	healthy individuals	no	externally set	episodical	positive	behavior change	independent	presentation only	Female Health / Pregnancy
Airway Ex	8	direct	self-selected	internal	indirect	health professionals	supportive only	externally set	episodical	positive-negative	attitude change	inherent	progressive	Medical Education
Gastro Ex	8	direct	self-selected	internal	indirect	health professionals	supportive only	externally set	episodical	positive-negative	attitude change	inherent	progressive	Medical Education
myAir™ for Air10™ by ResMed	6	direct	self-selected	no	no	patients	no	externally set	continuous	positive	compliance change	independent	presentation only	Therapy Adherence
Daily Water Tracker Reminder	5	direct	self-selected	internal	no	healthy individuals	no	self-set	continuous	positive	attitude change	independent	presentation only	Nutrition
NCLEX RN Mastery	8	direct	self-selected	internal	no	health professionals	no	externally set	episodical	positive-negative	compliance change	independent	progressive	Medical Education
Pill Reminder by Medisafe	6	direct	self-selected	no	no	patients	cooperative	self-set	continuous	positive	compliance change	independent	presentation only	Therapy Adherence
TS-Player	7	direct	self-selected	no	no	health professionals	supportive only	externally set	episodical	positive-negative	attitude change	independent	presentation only	Medical Education
SnoreLab : Record Your Snoring	4	direct	self-selected	no	no	healthy individuals	no	externally set	continuous	positive-negative	behavior change	inherent	presentation only	Therapy Adherence
Glow Baby Newborn Tracker App	5	direct	self-selected	internal	no	healthy individuals	cooperative	self-set	episodical	positive	attitude change	independent	progressive	Female Health / Pregnancy
ATI TEAS Pocket Prep	7	direct	self-selected	no	no	health professionals	no	externally set	episodical	positive-negative	compliance change	independent	presentation only	Medical Education
Essential Skeleton 4	7	direct	self-selected	no	no	health professionals	no	self-set	continuous	positive-negative	attitude change	independent	no	Medical Education
Glucose Buddy Diabetes Tracker	6	direct	self-selected	no	no	patients	supportive only	self-set	continuous	positive	attitude change	inherent	presentation only	Therapy Adherence
HeartStar BP Monitor	5	direct	self-selected	internal	no	patients	no	self-set	continuous	positive-negative	behavior change	independent	presentation only	Therapy Adherence
NCLEX PN Mastery	7	direct	self-selected	no	no	health professionals	no	externally set	episodical	positive-negative	behavior change	independent	presentation only	Medical Education
MammaBaby - Breast feeding App & Baby Log Tracker	6	direct	self-selected	no	no	healthy individuals	cooperative	externally set	continuous	positive	attitude change	independent	presentation only	Female Health / Pregnancy
HESI A2 Pocket Prep	7	direct	self-selected	no	no	health professionals	no	externally set	episodical	positive-negative	compliance change	independent	presentation only	Medical Education
NCLEX RN Review by Lippincott	7	direct	self-selected	no	no	health professionals	no	externally set	episodical	positive-negative	behavior change	independent	presentation only	Medical Education
NCLEX-RN Pocket Prep	7	direct	self-selected	no	no	health professionals	no	externally set	episodical	positive-negative	compliance change	independent	presentation only	Medical Education
TEAS Mastery: Test Version 6	7	direct	self-selected	no	no	health professionals	no	externally set	episodical	positive-negative	compliance change	independent	presentation only	Medical Education
Prognosis: Your Diagnosis	8	direct	self-selected	internal	no	health professionals	no	externally set	episodical	positive-negative	attitude change	independent	presentation only	Medical Education
PTCE Pocket Prep	7	direct	self-selected	no	no	health professionals	no	externally set	episodical	positive-negative	compliance change	independent	presentation only	Medical Education
ATI® TEAS 6 Practice Test	8	direct	self-selected	no	no	health professionals	no	externally set	episodical	positive-negative	attitude change	independent	progressive	Medical Education
30 Day Fitness Challenge Log	3	direct	self-selected	no	no	healthy individuals	no	self-set	episodical	positive	compliance change	independent	progressive	Physical Activity / Fitness
My Water Balance: Daily Drink Tracker & Reminder	1	direct	self-selected	internal	direct	healthy individuals	cooperative	self-set	continuous	positive	compliance change	independent	presentation only	Nutrition
Steps Pedometer & Step Counter Activity Tracker	2	direct	self-selected	no	no	healthy individuals	no	self-set	continuous	positive-negative	behavior change	independent	presentation only	Physical Activity / Fitness
30 Day Fitness Challenges ~ Daily Workout Free	3	direct	self-selected	no	no	healthy individuals	no	externally set	episodical	positive	compliance change	independent	progressive	Physical Activity / Fitness
Pedometer++	5	direct	self-selected	internal	no	healthy individuals	no	self-set	continuous	positive-negative	behavior change	independent	presentation only	Physical Activity / Fitness
Drink Water Reminder N Tracker	6	direct	self-selected	internal	no	healthy individuals	no	self-set	continuous	positive	behavior change	independent	presentation only	Nutrition
Stepz - Step Counter	2	direct	self-selected	internal	direct	healthy individuals	no	self-set	continuous	positive-negative	behavior change	inherent	presentation only	Physical Activity / Fitness
Running To Lose Weight	3	direct	self-selected	no	no	healthy individuals	supportive only	self-set	episodical	positive	compliance change	independent	progressive	Physical Activity / Fitness
Happy Scale	5	direct	self-selected	internal	no	healthy individuals	no	self-set	continuous	positive-negative	attitude change	independent	presentation only	Physical Activity / Fitness
iFit—All-day Fitness Coaching	5	direct	self-selected	internal	indirect	healthy individuals	supportive only	self-set	continuous	positive-negative	behavior change	inherent	presentation only	Overall Healthy Lifestyle
StepsApp Pedometer	6	direct	self-selected	internal	no	healthy individuals	no	self-set	continuous	positive	behavior change	independent	presentation only	Physical Activity / Fitness
Argus: Calorie Counter & Steps	1	direct	self-selected	internal	direct	healthy individuals	supportive only	externally set	continuous	positive-negative	compliance change	independent	presentation only	Overall Healthy Lifestyle
30 Day Squat And Ab Challenge	3	direct	self-selected	internal	no	healthy individuals	no	externally set	episodical	positive	compliance change	independent	progressive	Physical Activity / Fitness
5K Runner: Couch Potato to 5K	3	direct	self-selected	internal	no	healthy individuals	no	externally set	episodical	positive	compliance change	independent	progressive	Physical Activity / Fitness
Aura: Calm Anxiety & Sleep	5	direct	self-selected	internal	no	healthy individuals	supportive only	self-set	continuous	positive	attitude change	inherent	(progressive)	Meditation / Mental Health
YAZIO Calorie Counter App	6	direct	self-selected	no	no	healthy individuals	no	self-set	continuous	positive	behavior change	independent	presentation only	Nutrition
Pacifica for Stress & Anxiety	6	direct	self-selected	no	no	healthy individuals	cooperative	self-set	continuous	positive	attitude change	inherent	presentation only	Meditation / Mental Health
7 Cups: Anxiety & Stress Chat	5	mediated	self-selected	internal	no	healthy individuals	cooperative	self-set	continuous	positive	attitude change	inherent	presentation only	Meditation / Mental Health
Fit30: Home Workouts Exercise	3	direct	self-selected	no	no	healthy individuals	no	self-set	episodical	positive	compliance change	independent	progressive	Physical Activity / Fitness
Smoke Free - Quit Smoking Now	5	direct	self-selected	internal	no	healthy individuals	no	externally set	continuous	positive	attitude change	independent	progressive	Therapy Adherence
snoww: ski & snowboard tracker	1	direct	self-selected	internal	indirect	healthy individuals	cooperative	self-set	continuous	positive-negative	behavior change	independent	presentation only	Physical Activity / Fitness

## Sheet: Archetype 3
Archetypes of Gamification / Schmidt-Kraepelin et al												JMIR mHealth and uHealth
Multimedia Appendix 10. Targeted health behaviors per archetypes.
Table MA10-3. Archetype 3.
This selection represents the most significant characteristics of archetype 3: Episodical Compliance Tracking Selection criteria: narrative = episodical persuasive intent = compliance change
App-name	Cluster	gamification concept-to-user communication	user identity	rewards	competition	target group	collaboration	goal setting	narrative	reinforcement	persuasive intent	level of integration	user advancement	Targeted Health Behavior
Sweatcoin Pays You To Get Fit	1	mediated	self-selected	internal and external	indirect	healthy individuals	cooperative	externally set	continuous	positive-negative	behavior change	inherent	presentation only	Physical Activity / Fitness
Home Workout - No Equipment	3	direct	self-selected	internal	no	healthy individuals	no	self-set	episodical	positive	compliance change	independent	progressive	Physical Activity / Fitness
ManFIT - Workout at Home with No Equipment Needed	3	direct	self-selected	internal	no	healthy individuals	no	self-set	episodical	positive	compliance change	independent	progressive	Physical Activity / Fitness
Abs Workout – Tabata, HIIT, 7x4 Challenge	3	direct	self-selected	internal	no	healthy individuals	no	self-set	episodical	positive	compliance change	independent	progressive	Physical Activity / Fitness
HiFit - 7 Minute Workout with No Equipment Needed	5	direct	self-selected	internal	indirect	healthy individuals	supportive only	self-set	episodical	positive	compliance change	independent	progressive	Physical Activity / Fitness
Drink Water Reminder – Water Alarm, Water Tracker	6	direct	self-selected	no	no	healthy individuals	no	self-set	continuous	positive	behavior change	independent	presentation only	Nutrition
Fitbit	1	direct	self-selected	no	direct	healthy individuals	cooperative	externally set	episodical	positive	compliance change	independent	presentation only	Physical Activity / Fitness
BetterMe: Weight Loss Plan	3	direct	self-selected	no	no	healthy individuals	no	externally set	episodical	positive	compliance change	independent	presentation only	Overall Healthy Lifestyle
Calorie Counter - MyFitnessPal	6	direct	self-selected	no	no	healthy individuals	supportive only	self-set	continuous	positive	compliance change	independent	presentation only	Nutrition
Lose Weight in 30 Days	3	direct	self-selected	no	no	healthy individuals	no	externally set	episodical	positive	compliance change	independent	progressive	Overall Healthy Lifestyle
Buttocks workout - Hips, Legs & Butt workout	3	direct	self-selected	no	no	healthy individuals	no	externally set	episodical	positive	compliance change	independent	presentation only	Physical Activity / Fitness
Calm - Meditate, Sleep, Relax	3	direct	self-selected	internal	no	healthy individuals	no	self-set	episodical	positive-negative	compliance change	independent	presentation only	Meditation / Mental Health
Weight Watchers Mobile	5	direct	self-selected	internal	indirect	healthy individuals	supportive only	self-set	continuous	positive-negative	behavior change	independent	presentation only	Nutrition
Headspace: Guided Meditation & Mindfulness	5	direct	self-selected	internal	no	healthy individuals	cooperative	self-set	episodical	positive	attitude change	inherent	progressive	Meditation / Mental Health
Lose It! - Calorie Counter	6	direct	self-selected	internal	no	healthy individuals	cooperative	self-set	continuous	positive	compliance change	independent	presentation only	Nutrition
8fit Workout & Ernährungspläne	3	direct	self-selected	internal	no	healthy individuals	no	self-set	episodical	positive	behavior change	independent	progressive	Overall Healthy Lifestyle
Google Fit – Fitness-Tracking	6	direct	self-selected	no	no	healthy individuals	no	self-set	continuous	positive	behavior change	independent	presentation only	Physical Activity / Fitness
30 Day Fit Challenge Workout	4	direct	self-selected	internal	no	healthy individuals	no	externally set	episodical	positive	compliance change	inherent	presentation only	Physical Activity / Fitness
Freeletics Bodyweight	2	direct	self-selected	no	indirect	healthy individuals	supportive only	self-set	episodical	positive-negative	behavior change	independent	presentation only	Physical Activity / Fitness
Planet Fitness	2	direct	self-selected	internal and external	indirect	healthy individuals	supportive only	self-set	continuous	positive-negative	behavior change	independent	presentation only	Physical Activity / Fitness
Lifesum: Calorie Counter, Food & Nutrition Tracker	3	direct	self-selected	no	no	healthy individuals	supportive only	self-set	episodical	positive	compliance change	independent	presentation only	Nutrition
Step Counter - Pedometer Free & Calorie Counter	3	direct	self-selected	internal	no	healthy individuals	no	self-set	episodical	positive	compliance change	independent	presentation only	Physical Activity / Fitness
healow	3	direct	self-selected	no	no	healthy individuals	no	self-set	episodical	positive	behavior change	independent	presentation only	Health Navigation
Carb Manager - Keto & Low Carb Diet Tracker	2	direct	self-selected	no	indirect	healthy individuals	supportive only	self-set	episodical	positive-negative	behavior change	independent	presentation only	Nutrition
VeryFitPro	3	direct	self-selected	no	no	healthy individuals	no	self-set	episodical	positive	compliance change	inherent	presentation only	Overall Healthy Lifestyle
AllTrails - Hiking, Trail Running & Biking Trails	2	direct	self-selected	no	indirect	healthy individuals	no	self-set	episodical	positive	behavior change	independent	presentation only	Physical Activity / Fitness
Garmin Connect™	2	direct	self-selected	internal	direct	healthy individuals	no	self-set	episodical	positive-negative	behavior change	independent	presentation only	Physical Activity / Fitness
Fabulous: Motivate Me! Meditate, Relax, Sleep	4	direct	self-selected	no	no	healthy individuals	cooperative	externally set	episodical	positive	compliance change	inherent	presentation only	Meditation / Mental Health
Samsung Health	1	direct	self-selected	internal	direct	healthy individuals	no	externally set	episodical	positive-negative	behavior change	independent	presentation only	Overall Healthy Lifestyle
Calorie Counter & Diet Tracker	1	direct	self-selected	internal	direct	healthy individuals	supportive only	externally set	episodical	positive	behavior change	independent	presentation only	Nutrition
Water Drink Reminder	3	direct	self-selected	no	no	healthy individuals	no	externally set	episodical	positive	compliance change	independent	presentation only	Nutrition
Achievement	4	direct	self-selected	internal and external	no	healthy individuals	no	externally set	continuous	positive	behavior change	inherent	presentation only	Overall Healthy Lifestyle
Pedometer, Step Counter & Weight Loss Tracker App	1	direct	self-selected	internal	direct	healthy individuals	cooperative	externally set	episodical	positive	behavior change	independent	presentation only	Physical Activity / Fitness
Sweat: Kayla Itsines Fitness	3	direct	self-selected	no	no	healthy individuals	no	externally set	episodical	positive	behavior change	independent	no	Physical Activity / Fitness
Walk with Map My Walk	2	direct	self-selected	internal and external	indirect	healthy individuals	no	self-set	episodical	positive	behavior change	independent	presentation only	Physical Activity / Fitness
Strava Running and Cycling GPS	1	direct	self-selected	internal and external	indirect	healthy individuals	supportive only	externally set	episodical	positive	behavior change	independent	presentation only	Physical Activity / Fitness
Under Armour Record	2	direct	self-selected	no	direct	healthy individuals	no	self-set	episodical	positive	behavior change	independent	presentation only	Physical Activity / Fitness
Run with Map My Run	3	direct	self-selected	no	no	healthy individuals	no	externally set	episodical	positive	behavior change	independent	presentation only	Physical Activity / Fitness
Seven - 7 Minute Workout Training Challenge	1	direct	self-selected	internal	indirect	healthy individuals	cooperative	self-set	episodical	positive-negative	compliance change	independent	presentation only	Physical Activity / Fitness
Daily Yoga - Yoga Fitness Plans	1	direct	self-selected	internal	indirect	healthy individuals	no	externally set	episodical	positive-negative	behavior change	independent	presentation only	Physical Activity / Fitness
JEFIT Workout Tracker, Gym Plan, Personal Trainer	1	direct	self-selected	internal	indirect	healthy individuals	cooperative	externally set	continuous	positive	compliance change	independent	presentation only	Physical Activity / Fitness
Jiff - Health Benefits	4	direct	self-selected	internal and external	no	healthy individuals	no	externally set	episodical	positive	compliance change	inherent	presentation only	Health Navigation
Go365	1	direct	self-selected	internal	direct	healthy individuals	cooperative	externally set	episodical	positive	compliance change	inherent	presentation only	Physical Activity / Fitness
Runkeeper - GPS Track Run Walk	4	direct	self-selected	internal and external	indirect	healthy individuals	supportive only	externally set	episodical	positive	compliance change	inherent	presentation only	Physical Activity / Fitness
Rally	4	direct	self-selected	internal and external	direct	healthy individuals	supportive only	externally set	episodical	positive	compliance change	inherent	presentation only	Overall Healthy Lifestyle
Beautiful breast workout	6	direct	self-selected	internal	no	healthy individuals	no	self-set	continuous	positive	compliance change	independent	presentation only	Physical Activity / Fitness
Plant Nanny - Water Reminder	4	direct	self-selected	internal	no	healthy individuals	no	externally set	episodical	positive-negative	compliance change	inherent	presentation only	Nutrition
iFITNESS Activity Tracker	3	direct	self-selected	no	no	healthy individuals	no	self-set	episodical	positive	compliance change	inherent	presentation only	Physical Activity / Fitness
Map My Fitness Workout Trainer	4	direct	self-selected	internal and external	indirect	healthy individuals	supportive only	externally set	episodical	positive	compliance change	inherent	presentation only	Physical Activity / Fitness
Daily Water tracker reminder	3	direct	self-selected	no	no	healthy individuals	no	self-set	episodical	positive	compliance change	inherent	presentation only	Nutrition
Lose Weight In 21 Days - Home Fitness Workouts	4	direct	self-selected	internal	no	healthy individuals	no	externally set	continuous	positive	compliance change	inherent	progressive	Physical Activity / Fitness
Anytime Fitness	4	direct	self-selected	no	no	healthy individuals	no	externally set	episodical	positive	compliance change	inherent	presentation only	Physical Activity / Fitness
Nike+ Run Club	1	direct	self-selected	internal	direct	healthy individuals	cooperative	self-set	continuous	positive-negative	behavior change	independent	presentation only	Physical Activity / Fitness
My Diet Coach - Weight Loss Motivation & Tracker	6	direct	virtual character	internal	no	healthy individuals	no	self-set	continuous	positive	behavior change	independent	presentation only	Nutrition
Calorie Counter - EasyFit free	3	direct	self-selected	no	no	healthy individuals	no	self-set	episodical	positive	compliance change	independent	presentation only	Nutrition
Noom Coach: Weight & Health	2	direct	self-selected	no	no	healthy individuals	no	self-set	episodical	positive	behavior change	inherent	presentation only	Overall Healthy Lifestyle
Drink Water	3	direct	self-selected	internal	no	healthy individuals	no	self-set	episodical	positive	behavior change	independent	presentation only	Nutrition
Pedometer & Step Counter - EasyFit Free	4	direct	self-selected	internal	no	healthy individuals	no	externally set	episodical	positive	behavior change	independent	presentation only	Physical Activity / Fitness
FitNotes - Gym Workout Log	6	direct	self-selected	no	no	healthy individuals	no	self-set	continuous	positive	compliance change	independent	presentation only	Physical Activity / Fitness
BodySpace - Social Fitness App	2	direct	self-selected	no	direct	healthy individuals	supportive only	self-set	continuous	positive-negative	behavior change	inherent	presentation only	Physical Activity / Fitness
Fooducate Healthy Weight Loss & Calorie Counter	2	direct	self-selected	no	no	healthy individuals	supportive only	self-set	episodical	positive-negative	behavior change	independent	no	Nutrition
Ovulation & Fertility Tracker App	1	direct	self-selected	internal	no	healthy individuals	cooperative	self-set	episodical	positive	behavior change	independent	presentation only	Female Health / Pregnancy
0-100 Pushups Trainer	4	direct	self-selected	internal	no	healthy individuals	no	externally set	episodical	positive	behavior change	inherent	presentation only	Physical Activity / Fitness
Runtastic Running & Fitness Tracker	2	direct	self-selected	no	indirect	healthy individuals	no	self-set	episodical	positive-negative	behavior change	inherent	presentation only	Physical Activity / Fitness
NuMi	4	direct	self-selected	internal and external	no	healthy individuals	no	externally set	episodical	positive	behavior change	independent	presentation only	Nutrition
Vora - Fasting Tracker	2	direct	self-selected	no	no	healthy individuals	supportive only	self-set	episodical	positive	behavior change	independent	presentation only	Nutrition
Monitor Your Weight	3	direct	self-selected	no	no	healthy individuals	no	self-set	episodical	positive	compliance change	inherent	presentation only	Physical Activity / Fitness
SleepIQ	3	direct	self-selected	no	no	healthy individuals	no	self-set	episodical	positive	behavior change	independent	presentation only	Therapy Adherence
Die Achtsamkeit App	3	direct	self-selected	no	no	healthy individuals	no	self-set	episodical	positive-negative	compliance change	independent	presentation only	Meditation / Mental Health
30 Day Ab Challenge	4	direct	self-selected	no	no	healthy individuals	no	externally set	episodical	positive	behavior change	inherent	progressive	Physical Activity / Fitness
Gym Fitness & Workout : Personal trainer	3	direct	self-selected	no	no	healthy individuals	no	externally set	episodical	positive	compliance change	independent	presentation only	Physical Activity / Fitness
Simple Habit Meditation	1	direct	self-selected	internal	no	healthy individuals	cooperative	self-set	episodical	positive-negative	compliance change	independent	presentation only	Meditation / Mental Health
My Challenge Tracker	2	direct	self-selected	no	direct	healthy individuals	no	self-set	episodical	positive-negative	behavior change	inherent	(presentation only)	Physical Activity / Fitness
Calorie Counter by FatSecret	2	direct	self-selected	no	no	healthy individuals	supportive only	self-set	episodical	positive-negative	behavior change	independent	presentation only	Nutrition
Stop Breathe & Think: Meditate	3	direct	self-selected	internal	no	healthy individuals	no	externally set	episodical	positive-negative	compliance change	independent	presentation only	Meditation / Mental Health
Oral-B App	4	direct	self-selected	internal	no	healthy individuals	no	externally set	episodical	positive	behavior change	inherent	(presentation only)	Therapy Adherence
Keto diet tracker	2	direct	self-selected	no	no	healthy individuals	no	self-set	episodical	positive	behavior change	inherent	presentation only	Nutrition
Running for Weight Loss	3	direct	self-selected	internal	no	healthy individuals	no	self-set	episodical	positive	compliance change	independent	progressive	Physical Activity / Fitness
Ovia Pregnancy Tracker & Baby Countdown Calendar	5	direct	self-selected	internal	no	healthy individuals	supportive only	self-set	continuous	positive	behavior change	independent	presentation only	Female Health / Pregnancy
Ada - Your Health Companion	4	mediated	self-selected	no	no	patients	no	externally set	continuous	positive	attitude change	inherent	no	Health Navigation
Pregnancy Week By Week	3	direct	self-selected	no	no	healthy individuals	no	externally set	episodical	positive	behavior change	independent	presentation only	Female Health / Pregnancy
Pregnancy+	6	direct	self-selected	no	no	healthy individuals	no	externally set	continuous	positive	behavior change	independent	presentation only	Female Health / Pregnancy
Moodpath App - Depression, Burnout & Anxiety Test	4	direct	self-selected	no	no	healthy individuals	no	externally set	episodical	positive	attitude change	inherent	presentation only	Meditation / Mental Health
Blood Donor	1	direct	self-selected	internal and external	indirect	healthy individuals	cooperative	externally set	continuous	positive	attitude change	independent	presentation only	Health Navigation
Ovia Parenting | Baby Development Tracker	4	direct	self-selected	internal	no	healthy individuals	cooperative	externally set	episodical	positive	behavior change	inherent	presentation only	Female Health / Pregnancy
mySugr: the blood sugar tracker made just for you	6	direct	self-selected	internal	no	patients	no	externally set	continuous	positive	compliance change	independent	presentation only	Therapy Adherence
Teach Me Anatomy	7	direct	self-selected	no	no	health professionals	no	externally set	episodical	positive-negative	behavior change	independent	presentation only	Medical Education
Anatomy Learning - 3D Atlas	7	direct	self-selected	no	no	health professionals	no	externally set	episodical	positive-negative	behavior change	independent	presentation only	Medical Education
DreamMapper	6	direct	self-selected	no	no	patients	no	externally set	continuous	positive	behavior change	independent	presentation only	Therapy Adherence
Baritastic - Bariatric Tracker	3	direct	self-selected	no	no	patients	no	self-set	episodical	positive	compliance change	independent	presentation only	Therapy Adherence
Daily Anatomy: Flashcard Quizzes to Learn Anatomy	7	direct	self-selected	no	no	health professionals	no	externally set	continuous	positive-negative	behavior change	independent	presentation only	Medical Education
Clinical Sense	7	direct	self-selected	no	no	health professionals	no	externally set	episodical	positive-negative	behavior change	independent	presentation only	Medical Education
Touch Surgery	8	direct	self-selected	internal	no	health professionals	no	externally set	episodical	positive-negative	attitude change	inherent	progressive	Medical Education
Gray's Anatomy - Atlas	7	direct	self-selected	no	no	health professionals	no	externally set	episodical	positive-negative	compliance change	independent	presentation only	Medical Education
Ovulation Calculator Fertility	6	direct	self-selected	internal	no	healthy individuals	no	externally set	continuous	positive	behavior change	independent	presentation only	Female Health / Pregnancy
Omada	6	direct	self-selected	no	direct	healthy individuals	cooperative	self-set	continuous	positive	behavior change	independent	presentation only	Overall Healthy Lifestyle
EMT-B Pocket Prep	7	direct	self-selected	no	no	health professionals	no	externally set	episodical	positive-negative	compliance change	independent	presentation only	Medical Education
AirMini™ by ResMed	3	direct	self-selected	no	no	patients	no	externally set	episodical	positive	compliance change	independent	presentation only	Therapy Adherence
Kindara: Fertility Tracker	6	direct	self-selected	no	no	healthy individuals	supportive only	self-set	continuous	positive	attitude change	independent	presentation only	Female Health / Pregnancy
Circle by Providence	3	direct	self-selected	no	no	healthy individuals	no	externally set	episodical	positive	behavior change	independent	presentation only	Female Health / Pregnancy
Airway Ex	8	direct	self-selected	internal	indirect	health professionals	supportive only	externally set	episodical	positive-negative	attitude change	inherent	progressive	Medical Education
Gastro Ex	8	direct	self-selected	internal	indirect	health professionals	supportive only	externally set	episodical	positive-negative	attitude change	inherent	progressive	Medical Education
myAir™ for Air10™ by ResMed	6	direct	self-selected	no	no	patients	no	externally set	continuous	positive	compliance change	independent	presentation only	Therapy Adherence
Daily Water Tracker Reminder	5	direct	self-selected	internal	no	healthy individuals	no	self-set	continuous	positive	attitude change	independent	presentation only	Nutrition
NCLEX RN Mastery	8	direct	self-selected	internal	no	health professionals	no	externally set	episodical	positive-negative	compliance change	independent	progressive	Medical Education
Pill Reminder by Medisafe	6	direct	self-selected	no	no	patients	cooperative	self-set	continuous	positive	compliance change	independent	presentation only	Therapy Adherence
TS-Player	7	direct	self-selected	no	no	health professionals	supportive only	externally set	episodical	positive-negative	attitude change	independent	presentation only	Medical Education
SnoreLab : Record Your Snoring	4	direct	self-selected	no	no	healthy individuals	no	externally set	continuous	positive-negative	behavior change	inherent	presentation only	Therapy Adherence
Glow Baby Newborn Tracker App	5	direct	self-selected	internal	no	healthy individuals	cooperative	self-set	episodical	positive	attitude change	independent	progressive	Female Health / Pregnancy
ATI TEAS Pocket Prep	7	direct	self-selected	no	no	health professionals	no	externally set	episodical	positive-negative	compliance change	independent	presentation only	Medical Education
Essential Skeleton 4	7	direct	self-selected	no	no	health professionals	no	self-set	continuous	positive-negative	attitude change	independent	no	Medical Education
Glucose Buddy Diabetes Tracker	6	direct	self-selected	no	no	patients	supportive only	self-set	continuous	positive	attitude change	inherent	presentation only	Therapy Adherence
HeartStar BP Monitor	5	direct	self-selected	internal	no	patients	no	self-set	continuous	positive-negative	behavior change	independent	presentation only	Therapy Adherence
NCLEX PN Mastery	7	direct	self-selected	no	no	health professionals	no	externally set	episodical	positive-negative	behavior change	independent	presentation only	Medical Education
MammaBaby - Breast feeding App & Baby Log Tracker	6	direct	self-selected	no	no	healthy individuals	cooperative	externally set	continuous	positive	attitude change	independent	presentation only	Female Health / Pregnancy
HESI A2 Pocket Prep	7	direct	self-selected	no	no	health professionals	no	externally set	episodical	positive-negative	compliance change	independent	presentation only	Medical Education
NCLEX RN Review by Lippincott	7	direct	self-selected	no	no	health professionals	no	externally set	episodical	positive-negative	behavior change	independent	presentation only	Medical Education
NCLEX-RN Pocket Prep	7	direct	self-selected	no	no	health professionals	no	externally set	episodical	positive-negative	compliance change	independent	presentation only	Medical Education
TEAS Mastery: Test Version 6	7	direct	self-selected	no	no	health professionals	no	externally set	episodical	positive-negative	compliance change	independent	presentation only	Medical Education
Prognosis: Your Diagnosis	8	direct	self-selected	internal	no	health professionals	no	externally set	episodical	positive-negative	attitude change	independent	presentation only	Medical Education
PTCE Pocket Prep	7	direct	self-selected	no	no	health professionals	no	externally set	episodical	positive-negative	compliance change	independent	presentation only	Medical Education
ATI® TEAS 6 Practice Test	8	direct	self-selected	no	no	health professionals	no	externally set	episodical	positive-negative	attitude change	independent	progressive	Medical Education
30 Day Fitness Challenge Log	3	direct	self-selected	no	no	healthy individuals	no	self-set	episodical	positive	compliance change	independent	progressive	Physical Activity / Fitness
My Water Balance: Daily Drink Tracker & Reminder	1	direct	self-selected	internal	direct	healthy individuals	cooperative	self-set	continuous	positive	compliance change	independent	presentation only	Nutrition
Steps Pedometer & Step Counter Activity Tracker	2	direct	self-selected	no	no	healthy individuals	no	self-set	continuous	positive-negative	behavior change	independent	presentation only	Physical Activity / Fitness
30 Day Fitness Challenges ~ Daily Workout Free	3	direct	self-selected	no	no	healthy individuals	no	externally set	episodical	positive	compliance change	independent	progressive	Physical Activity / Fitness
Pedometer++	5	direct	self-selected	internal	no	healthy individuals	no	self-set	continuous	positive-negative	behavior change	independent	presentation only	Physical Activity / Fitness
Drink Water Reminder N Tracker	6	direct	self-selected	internal	no	healthy individuals	no	self-set	continuous	positive	behavior change	independent	presentation only	Nutrition
Stepz - Step Counter	2	direct	self-selected	internal	direct	healthy individuals	no	self-set	continuous	positive-negative	behavior change	inherent	presentation only	Physical Activity / Fitness
Running To Lose Weight	3	direct	self-selected	no	no	healthy individuals	supportive only	self-set	episodical	positive	compliance change	independent	progressive	Physical Activity / Fitness
Happy Scale	5	direct	self-selected	internal	no	healthy individuals	no	self-set	continuous	positive-negative	attitude change	independent	presentation only	Physical Activity / Fitness
iFit—All-day Fitness Coaching	5	direct	self-selected	internal	indirect	healthy individuals	supportive only	self-set	continuous	positive-negative	behavior change	inherent	presentation only	Overall Healthy Lifestyle
StepsApp Pedometer	6	direct	self-selected	internal	no	healthy individuals	no	self-set	continuous	positive	behavior change	independent	presentation only	Physical Activity / Fitness
Argus: Calorie Counter & Steps	1	direct	self-selected	internal	direct	healthy individuals	supportive only	externally set	continuous	positive-negative	compliance change	independent	presentation only	Overall Healthy Lifestyle
30 Day Squat And Ab Challenge	3	direct	self-selected	internal	no	healthy individuals	no	externally set	episodical	positive	compliance change	independent	progressive	Physical Activity / Fitness
5K Runner: Couch Potato to 5K	3	direct	self-selected	internal	no	healthy individuals	no	externally set	episodical	positive	compliance change	independent	progressive	Physical Activity / Fitness
Aura: Calm Anxiety & Sleep	5	direct	self-selected	internal	no	healthy individuals	supportive only	self-set	continuous	positive	attitude change	inherent	(progressive)	Meditation / Mental Health
YAZIO Calorie Counter App	6	direct	self-selected	no	no	healthy individuals	no	self-set	continuous	positive	behavior change	independent	presentation only	Nutrition
Pacifica for Stress & Anxiety	6	direct	self-selected	no	no	healthy individuals	cooperative	self-set	continuous	positive	attitude change	inherent	presentation only	Meditation / Mental Health
7 Cups: Anxiety & Stress Chat	5	mediated	self-selected	internal	no	healthy individuals	cooperative	self-set	continuous	positive	attitude change	inherent	presentation only	Meditation / Mental Health
Fit30: Home Workouts Exercise	3	direct	self-selected	no	no	healthy individuals	no	self-set	episodical	positive	compliance change	independent	progressive	Physical Activity / Fitness
Smoke Free - Quit Smoking Now	5	direct	self-selected	internal	no	healthy individuals	no	externally set	continuous	positive	attitude change	independent	progressive	Therapy Adherence
snoww: ski & snowboard tracker	1	direct	self-selected	internal	indirect	healthy individuals	cooperative	self-set	continuous	positive-negative	behavior change	independent	presentation only	Physical Activity / Fitness

## Sheet: Archetype 4
Archetypes of Gamification / Schmidt-Kraepelin et al												JMIR mHealth and uHealth
Multimedia Appendix 10. Targeted health behaviors per archetypes.
Table MA10-4. Archetype 4.
This selection represents the most significant characteristics of archetype 4: Inherent Gamification for External Goals Selection criteria: goal setting = externally set level of integration = inherent
App-name	Cluster	gamification concept-to-user communication	user identity	rewards	competition	target group	collaboration	goal setting	narrative	reinforcement	persuasive intent	level of integration	user advancement	Targeted Health Behavior
Sweatcoin Pays You To Get Fit	1	mediated	self-selected	internal and external	indirect	healthy individuals	cooperative	externally set	continuous	positive-negative	behavior change	inherent	presentation only	Physical Activity / Fitness
Home Workout - No Equipment	3	direct	self-selected	internal	no	healthy individuals	no	self-set	episodical	positive	compliance change	independent	progressive	Physical Activity / Fitness
ManFIT - Workout at Home with No Equipment Needed	3	direct	self-selected	internal	no	healthy individuals	no	self-set	episodical	positive	compliance change	independent	progressive	Physical Activity / Fitness
Abs Workout – Tabata, HIIT, 7x4 Challenge	3	direct	self-selected	internal	no	healthy individuals	no	self-set	episodical	positive	compliance change	independent	progressive	Physical Activity / Fitness
HiFit - 7 Minute Workout with No Equipment Needed	5	direct	self-selected	internal	indirect	healthy individuals	supportive only	self-set	episodical	positive	compliance change	independent	progressive	Physical Activity / Fitness
Drink Water Reminder – Water Alarm, Water Tracker	6	direct	self-selected	no	no	healthy individuals	no	self-set	continuous	positive	behavior change	independent	presentation only	Nutrition
Fitbit	1	direct	self-selected	no	direct	healthy individuals	cooperative	externally set	episodical	positive	compliance change	independent	presentation only	Physical Activity / Fitness
BetterMe: Weight Loss Plan	3	direct	self-selected	no	no	healthy individuals	no	externally set	episodical	positive	compliance change	independent	presentation only	Overall Healthy Lifestyle
Calorie Counter - MyFitnessPal	6	direct	self-selected	no	no	healthy individuals	supportive only	self-set	continuous	positive	compliance change	independent	presentation only	Nutrition
Lose Weight in 30 Days	3	direct	self-selected	no	no	healthy individuals	no	externally set	episodical	positive	compliance change	independent	progressive	Overall Healthy Lifestyle
Buttocks workout - Hips, Legs & Butt workout	3	direct	self-selected	no	no	healthy individuals	no	externally set	episodical	positive	compliance change	independent	presentation only	Physical Activity / Fitness
Calm - Meditate, Sleep, Relax	3	direct	self-selected	internal	no	healthy individuals	no	self-set	episodical	positive-negative	compliance change	independent	presentation only	Meditation / Mental Health
Weight Watchers Mobile	5	direct	self-selected	internal	indirect	healthy individuals	supportive only	self-set	continuous	positive-negative	behavior change	independent	presentation only	Nutrition
Headspace: Guided Meditation & Mindfulness	5	direct	self-selected	internal	no	healthy individuals	cooperative	self-set	episodical	positive	attitude change	inherent	progressive	Meditation / Mental Health
Lose It! - Calorie Counter	6	direct	self-selected	internal	no	healthy individuals	cooperative	self-set	continuous	positive	compliance change	independent	presentation only	Nutrition
8fit Workout & Ernährungspläne	3	direct	self-selected	internal	no	healthy individuals	no	self-set	episodical	positive	behavior change	independent	progressive	Overall Healthy Lifestyle
Google Fit – Fitness-Tracking	6	direct	self-selected	no	no	healthy individuals	no	self-set	continuous	positive	behavior change	independent	presentation only	Physical Activity / Fitness
30 Day Fit Challenge Workout	4	direct	self-selected	internal	no	healthy individuals	no	externally set	episodical	positive	compliance change	inherent	presentation only	Physical Activity / Fitness
Freeletics Bodyweight	2	direct	self-selected	no	indirect	healthy individuals	supportive only	self-set	episodical	positive-negative	behavior change	independent	presentation only	Physical Activity / Fitness
Planet Fitness	2	direct	self-selected	internal and external	indirect	healthy individuals	supportive only	self-set	continuous	positive-negative	behavior change	independent	presentation only	Physical Activity / Fitness
Lifesum: Calorie Counter, Food & Nutrition Tracker	3	direct	self-selected	no	no	healthy individuals	supportive only	self-set	episodical	positive	compliance change	independent	presentation only	Nutrition
Step Counter - Pedometer Free & Calorie Counter	3	direct	self-selected	internal	no	healthy individuals	no	self-set	episodical	positive	compliance change	independent	presentation only	Physical Activity / Fitness
healow	3	direct	self-selected	no	no	healthy individuals	no	self-set	episodical	positive	behavior change	independent	presentation only	Health Navigation
Carb Manager - Keto & Low Carb Diet Tracker	2	direct	self-selected	no	indirect	healthy individuals	supportive only	self-set	episodical	positive-negative	behavior change	independent	presentation only	Nutrition
VeryFitPro	3	direct	self-selected	no	no	healthy individuals	no	self-set	episodical	positive	compliance change	inherent	presentation only	Overall Healthy Lifestyle
AllTrails - Hiking, Trail Running & Biking Trails	2	direct	self-selected	no	indirect	healthy individuals	no	self-set	episodical	positive	behavior change	independent	presentation only	Physical Activity / Fitness
Garmin Connect™	2	direct	self-selected	internal	direct	healthy individuals	no	self-set	episodical	positive-negative	behavior change	independent	presentation only	Physical Activity / Fitness
Fabulous: Motivate Me! Meditate, Relax, Sleep	4	direct	self-selected	no	no	healthy individuals	cooperative	externally set	episodical	positive	compliance change	inherent	presentation only	Meditation / Mental Health
Samsung Health	1	direct	self-selected	internal	direct	healthy individuals	no	externally set	episodical	positive-negative	behavior change	independent	presentation only	Overall Healthy Lifestyle
Calorie Counter & Diet Tracker	1	direct	self-selected	internal	direct	healthy individuals	supportive only	externally set	episodical	positive	behavior change	independent	presentation only	Nutrition
Water Drink Reminder	3	direct	self-selected	no	no	healthy individuals	no	externally set	episodical	positive	compliance change	independent	presentation only	Nutrition
Achievement	4	direct	self-selected	internal and external	no	healthy individuals	no	externally set	continuous	positive	behavior change	inherent	presentation only	Overall Healthy Lifestyle
Pedometer, Step Counter & Weight Loss Tracker App	1	direct	self-selected	internal	direct	healthy individuals	cooperative	externally set	episodical	positive	behavior change	independent	presentation only	Physical Activity / Fitness
Sweat: Kayla Itsines Fitness	3	direct	self-selected	no	no	healthy individuals	no	externally set	episodical	positive	behavior change	independent	no	Physical Activity / Fitness
Walk with Map My Walk	2	direct	self-selected	internal and external	indirect	healthy individuals	no	self-set	episodical	positive	behavior change	independent	presentation only	Physical Activity / Fitness
Strava Running and Cycling GPS	1	direct	self-selected	internal and external	indirect	healthy individuals	supportive only	externally set	episodical	positive	behavior change	independent	presentation only	Physical Activity / Fitness
Under Armour Record	2	direct	self-selected	no	direct	healthy individuals	no	self-set	episodical	positive	behavior change	independent	presentation only	Physical Activity / Fitness
Run with Map My Run	3	direct	self-selected	no	no	healthy individuals	no	externally set	episodical	positive	behavior change	independent	presentation only	Physical Activity / Fitness
Seven - 7 Minute Workout Training Challenge	1	direct	self-selected	internal	indirect	healthy individuals	cooperative	self-set	episodical	positive-negative	compliance change	independent	presentation only	Physical Activity / Fitness
Daily Yoga - Yoga Fitness Plans	1	direct	self-selected	internal	indirect	healthy individuals	no	externally set	episodical	positive-negative	behavior change	independent	presentation only	Physical Activity / Fitness
JEFIT Workout Tracker, Gym Plan, Personal Trainer	1	direct	self-selected	internal	indirect	healthy individuals	cooperative	externally set	continuous	positive	compliance change	independent	presentation only	Physical Activity / Fitness
Jiff - Health Benefits	4	direct	self-selected	internal and external	no	healthy individuals	no	externally set	episodical	positive	compliance change	inherent	presentation only	Health Navigation
Go365	1	direct	self-selected	internal	direct	healthy individuals	cooperative	externally set	episodical	positive	compliance change	inherent	presentation only	Physical Activity / Fitness
Runkeeper - GPS Track Run Walk	4	direct	self-selected	internal and external	indirect	healthy individuals	supportive only	externally set	episodical	positive	compliance change	inherent	presentation only	Physical Activity / Fitness
Rally	4	direct	self-selected	internal and external	direct	healthy individuals	supportive only	externally set	episodical	positive	compliance change	inherent	presentation only	Overall Healthy Lifestyle
Beautiful breast workout	6	direct	self-selected	internal	no	healthy individuals	no	self-set	continuous	positive	compliance change	independent	presentation only	Physical Activity / Fitness
Plant Nanny - Water Reminder	4	direct	self-selected	internal	no	healthy individuals	no	externally set	episodical	positive-negative	compliance change	inherent	presentation only	Nutrition
iFITNESS Activity Tracker	3	direct	self-selected	no	no	healthy individuals	no	self-set	episodical	positive	compliance change	inherent	presentation only	Physical Activity / Fitness
Map My Fitness Workout Trainer	4	direct	self-selected	internal and external	indirect	healthy individuals	supportive only	externally set	episodical	positive	compliance change	inherent	presentation only	Physical Activity / Fitness
Daily Water tracker reminder	3	direct	self-selected	no	no	healthy individuals	no	self-set	episodical	positive	compliance change	inherent	presentation only	Nutrition
Lose Weight In 21 Days - Home Fitness Workouts	4	direct	self-selected	internal	no	healthy individuals	no	externally set	continuous	positive	compliance change	inherent	progressive	Physical Activity / Fitness
Anytime Fitness	4	direct	self-selected	no	no	healthy individuals	no	externally set	episodical	positive	compliance change	inherent	presentation only	Physical Activity / Fitness
Nike+ Run Club	1	direct	self-selected	internal	direct	healthy individuals	cooperative	self-set	continuous	positive-negative	behavior change	independent	presentation only	Physical Activity / Fitness
My Diet Coach - Weight Loss Motivation & Tracker	6	direct	virtual character	internal	no	healthy individuals	no	self-set	continuous	positive	behavior change	independent	presentation only	Nutrition
Calorie Counter - EasyFit free	3	direct	self-selected	no	no	healthy individuals	no	self-set	episodical	positive	compliance change	independent	presentation only	Nutrition
Noom Coach: Weight & Health	2	direct	self-selected	no	no	healthy individuals	no	self-set	episodical	positive	behavior change	inherent	presentation only	Overall Healthy Lifestyle
Drink Water	3	direct	self-selected	internal	no	healthy individuals	no	self-set	episodical	positive	behavior change	independent	presentation only	Nutrition
Pedometer & Step Counter - EasyFit Free	4	direct	self-selected	internal	no	healthy individuals	no	externally set	episodical	positive	behavior change	independent	presentation only	Physical Activity / Fitness
FitNotes - Gym Workout Log	6	direct	self-selected	no	no	healthy individuals	no	self-set	continuous	positive	compliance change	independent	presentation only	Physical Activity / Fitness
BodySpace - Social Fitness App	2	direct	self-selected	no	direct	healthy individuals	supportive only	self-set	continuous	positive-negative	behavior change	inherent	presentation only	Physical Activity / Fitness
Fooducate Healthy Weight Loss & Calorie Counter	2	direct	self-selected	no	no	healthy individuals	supportive only	self-set	episodical	positive-negative	behavior change	independent	no	Nutrition
Ovulation & Fertility Tracker App	1	direct	self-selected	internal	no	healthy individuals	cooperative	self-set	episodical	positive	behavior change	independent	presentation only	Female Health / Pregnancy
0-100 Pushups Trainer	4	direct	self-selected	internal	no	healthy individuals	no	externally set	episodical	positive	behavior change	inherent	presentation only	Physical Activity / Fitness
Runtastic Running & Fitness Tracker	2	direct	self-selected	no	indirect	healthy individuals	no	self-set	episodical	positive-negative	behavior change	inherent	presentation only	Physical Activity / Fitness
NuMi	4	direct	self-selected	internal and external	no	healthy individuals	no	externally set	episodical	positive	behavior change	independent	presentation only	Nutrition
Vora - Fasting Tracker	2	direct	self-selected	no	no	healthy individuals	supportive only	self-set	episodical	positive	behavior change	independent	presentation only	Nutrition
Monitor Your Weight	3	direct	self-selected	no	no	healthy individuals	no	self-set	episodical	positive	compliance change	inherent	presentation only	Physical Activity / Fitness
SleepIQ	3	direct	self-selected	no	no	healthy individuals	no	self-set	episodical	positive	behavior change	independent	presentation only	Therapy Adherence
Die Achtsamkeit App	3	direct	self-selected	no	no	healthy individuals	no	self-set	episodical	positive-negative	compliance change	independent	presentation only	Meditation / Mental Health
30 Day Ab Challenge	4	direct	self-selected	no	no	healthy individuals	no	externally set	episodical	positive	behavior change	inherent	progressive	Physical Activity / Fitness
Gym Fitness & Workout : Personal trainer	3	direct	self-selected	no	no	healthy individuals	no	externally set	episodical	positive	compliance change	independent	presentation only	Physical Activity / Fitness
Simple Habit Meditation	1	direct	self-selected	internal	no	healthy individuals	cooperative	self-set	episodical	positive-negative	compliance change	independent	presentation only	Meditation / Mental Health
My Challenge Tracker	2	direct	self-selected	no	direct	healthy individuals	no	self-set	episodical	positive-negative	behavior change	inherent	(presentation only)	Physical Activity / Fitness
Calorie Counter by FatSecret	2	direct	self-selected	no	no	healthy individuals	supportive only	self-set	episodical	positive-negative	behavior change	independent	presentation only	Nutrition
Stop Breathe & Think: Meditate	3	direct	self-selected	internal	no	healthy individuals	no	externally set	episodical	positive-negative	compliance change	independent	presentation only	Meditation / Mental Health
Oral-B App	4	direct	self-selected	internal	no	healthy individuals	no	externally set	episodical	positive	behavior change	inherent	(presentation only)	Therapy Adherence
Keto diet tracker	2	direct	self-selected	no	no	healthy individuals	no	self-set	episodical	positive	behavior change	inherent	presentation only	Nutrition
Running for Weight Loss	3	direct	self-selected	internal	no	healthy individuals	no	self-set	episodical	positive	compliance change	independent	progressive	Physical Activity / Fitness
Ovia Pregnancy Tracker & Baby Countdown Calendar	5	direct	self-selected	internal	no	healthy individuals	supportive only	self-set	continuous	positive	behavior change	independent	presentation only	Female Health / Pregnancy
Ada - Your Health Companion	4	mediated	self-selected	no	no	patients	no	externally set	continuous	positive	attitude change	inherent	no	Health Navigation
Pregnancy Week By Week	3	direct	self-selected	no	no	healthy individuals	no	externally set	episodical	positive	behavior change	independent	presentation only	Female Health / Pregnancy
Pregnancy+	6	direct	self-selected	no	no	healthy individuals	no	externally set	continuous	positive	behavior change	independent	presentation only	Female Health / Pregnancy
Moodpath App - Depression, Burnout & Anxiety Test	4	direct	self-selected	no	no	healthy individuals	no	externally set	episodical	positive	attitude change	inherent	presentation only	Meditation / Mental Health
Blood Donor	1	direct	self-selected	internal and external	indirect	healthy individuals	cooperative	externally set	continuous	positive	attitude change	independent	presentation only	Health Navigation
Ovia Parenting | Baby Development Tracker	4	direct	self-selected	internal	no	healthy individuals	cooperative	externally set	episodical	positive	behavior change	inherent	presentation only	Female Health / Pregnancy
mySugr: the blood sugar tracker made just for you	6	direct	self-selected	internal	no	patients	no	externally set	continuous	positive	compliance change	independent	presentation only	Therapy Adherence
Teach Me Anatomy	7	direct	self-selected	no	no	health professionals	no	externally set	episodical	positive-negative	behavior change	independent	presentation only	Medical Education
Anatomy Learning - 3D Atlas	7	direct	self-selected	no	no	health professionals	no	externally set	episodical	positive-negative	behavior change	independent	presentation only	Medical Education
DreamMapper	6	direct	self-selected	no	no	patients	no	externally set	continuous	positive	behavior change	independent	presentation only	Therapy Adherence
Baritastic - Bariatric Tracker	3	direct	self-selected	no	no	patients	no	self-set	episodical	positive	compliance change	independent	presentation only	Therapy Adherence
Daily Anatomy: Flashcard Quizzes to Learn Anatomy	7	direct	self-selected	no	no	health professionals	no	externally set	continuous	positive-negative	behavior change	independent	presentation only	Medical Education
Clinical Sense	7	direct	self-selected	no	no	health professionals	no	externally set	episodical	positive-negative	behavior change	independent	presentation only	Medical Education
Touch Surgery	8	direct	self-selected	internal	no	health professionals	no	externally set	episodical	positive-negative	attitude change	inherent	progressive	Medical Education
Gray's Anatomy - Atlas	7	direct	self-selected	no	no	health professionals	no	externally set	episodical	positive-negative	compliance change	independent	presentation only	Medical Education
Ovulation Calculator Fertility	6	direct	self-selected	internal	no	healthy individuals	no	externally set	continuous	positive	behavior change	independent	presentation only	Female Health / Pregnancy
Omada	6	direct	self-selected	no	direct	healthy individuals	cooperative	self-set	continuous	positive	behavior change	independent	presentation only	Overall Healthy Lifestyle
EMT-B Pocket Prep	7	direct	self-selected	no	no	health professionals	no	externally set	episodical	positive-negative	compliance change	independent	presentation only	Medical Education
AirMini™ by ResMed	3	direct	self-selected	no	no	patients	no	externally set	episodical	positive	compliance change	independent	presentation only	Therapy Adherence
Kindara: Fertility Tracker	6	direct	self-selected	no	no	healthy individuals	supportive only	self-set	continuous	positive	attitude change	independent	presentation only	Female Health / Pregnancy
Circle by Providence	3	direct	self-selected	no	no	healthy individuals	no	externally set	episodical	positive	behavior change	independent	presentation only	Female Health / Pregnancy
Airway Ex	8	direct	self-selected	internal	indirect	health professionals	supportive only	externally set	episodical	positive-negative	attitude change	inherent	progressive	Medical Education
Gastro Ex	8	direct	self-selected	internal	indirect	health professionals	supportive only	externally set	episodical	positive-negative	attitude change	inherent	progressive	Medical Education
myAir™ for Air10™ by ResMed	6	direct	self-selected	no	no	patients	no	externally set	continuous	positive	compliance change	independent	presentation only	Therapy Adherence
Daily Water Tracker Reminder	5	direct	self-selected	internal	no	healthy individuals	no	self-set	continuous	positive	attitude change	independent	presentation only	Nutrition
NCLEX RN Mastery	8	direct	self-selected	internal	no	health professionals	no	externally set	episodical	positive-negative	compliance change	independent	progressive	Medical Education
Pill Reminder by Medisafe	6	direct	self-selected	no	no	patients	cooperative	self-set	continuous	positive	compliance change	independent	presentation only	Therapy Adherence
TS-Player	7	direct	self-selected	no	no	health professionals	supportive only	externally set	episodical	positive-negative	attitude change	independent	presentation only	Medical Education
SnoreLab : Record Your Snoring	4	direct	self-selected	no	no	healthy individuals	no	externally set	continuous	positive-negative	behavior change	inherent	presentation only	Therapy Adherence
Glow Baby Newborn Tracker App	5	direct	self-selected	internal	no	healthy individuals	cooperative	self-set	episodical	positive	attitude change	independent	progressive	Female Health / Pregnancy
ATI TEAS Pocket Prep	7	direct	self-selected	no	no	health professionals	no	externally set	episodical	positive-negative	compliance change	independent	presentation only	Medical Education
Essential Skeleton 4	7	direct	self-selected	no	no	health professionals	no	self-set	continuous	positive-negative	attitude change	independent	no	Medical Education
Glucose Buddy Diabetes Tracker	6	direct	self-selected	no	no	patients	supportive only	self-set	continuous	positive	attitude change	inherent	presentation only	Therapy Adherence
HeartStar BP Monitor	5	direct	self-selected	internal	no	patients	no	self-set	continuous	positive-negative	behavior change	independent	presentation only	Therapy Adherence
NCLEX PN Mastery	7	direct	self-selected	no	no	health professionals	no	externally set	episodical	positive-negative	behavior change	independent	presentation only	Medical Education
MammaBaby - Breast feeding App & Baby Log Tracker	6	direct	self-selected	no	no	healthy individuals	cooperative	externally set	continuous	positive	attitude change	independent	presentation only	Female Health / Pregnancy
HESI A2 Pocket Prep	7	direct	self-selected	no	no	health professionals	no	externally set	episodical	positive-negative	compliance change	independent	presentation only	Medical Education
NCLEX RN Review by Lippincott	7	direct	self-selected	no	no	health professionals	no	externally set	episodical	positive-negative	behavior change	independent	presentation only	Medical Education
NCLEX-RN Pocket Prep	7	direct	self-selected	no	no	health professionals	no	externally set	episodical	positive-negative	compliance change	independent	presentation only	Medical Education
TEAS Mastery: Test Version 6	7	direct	self-selected	no	no	health professionals	no	externally set	episodical	positive-negative	compliance change	independent	presentation only	Medical Education
Prognosis: Your Diagnosis	8	direct	self-selected	internal	no	health professionals	no	externally set	episodical	positive-negative	attitude change	independent	presentation only	Medical Education
PTCE Pocket Prep	7	direct	self-selected	no	no	health professionals	no	externally set	episodical	positive-negative	compliance change	independent	presentation only	Medical Education
ATI® TEAS 6 Practice Test	8	direct	self-selected	no	no	health professionals	no	externally set	episodical	positive-negative	attitude change	independent	progressive	Medical Education
30 Day Fitness Challenge Log	3	direct	self-selected	no	no	healthy individuals	no	self-set	episodical	positive	compliance change	independent	progressive	Physical Activity / Fitness
My Water Balance: Daily Drink Tracker & Reminder	1	direct	self-selected	internal	direct	healthy individuals	cooperative	self-set	continuous	positive	compliance change	independent	presentation only	Nutrition
Steps Pedometer & Step Counter Activity Tracker	2	direct	self-selected	no	no	healthy individuals	no	self-set	continuous	positive-negative	behavior change	independent	presentation only	Physical Activity / Fitness
30 Day Fitness Challenges ~ Daily Workout Free	3	direct	self-selected	no	no	healthy individuals	no	externally set	episodical	positive	compliance change	independent	progressive	Physical Activity / Fitness
Pedometer++	5	direct	self-selected	internal	no	healthy individuals	no	self-set	continuous	positive-negative	behavior change	independent	presentation only	Physical Activity / Fitness
Drink Water Reminder N Tracker	6	direct	self-selected	internal	no	healthy individuals	no	self-set	continuous	positive	behavior change	independent	presentation only	Nutrition
Stepz - Step Counter	2	direct	self-selected	internal	direct	healthy individuals	no	self-set	continuous	positive-negative	behavior change	inherent	presentation only	Physical Activity / Fitness
Running To Lose Weight	3	direct	self-selected	no	no	healthy individuals	supportive only	self-set	episodical	positive	compliance change	independent	progressive	Physical Activity / Fitness
Happy Scale	5	direct	self-selected	internal	no	healthy individuals	no	self-set	continuous	positive-negative	attitude change	independent	presentation only	Physical Activity / Fitness
iFit—All-day Fitness Coaching	5	direct	self-selected	internal	indirect	healthy individuals	supportive only	self-set	continuous	positive-negative	behavior change	inherent	presentation only	Overall Healthy Lifestyle
StepsApp Pedometer	6	direct	self-selected	internal	no	healthy individuals	no	self-set	continuous	positive	behavior change	independent	presentation only	Physical Activity / Fitness
Argus: Calorie Counter & Steps	1	direct	self-selected	internal	direct	healthy individuals	supportive only	externally set	continuous	positive-negative	compliance change	independent	presentation only	Overall Healthy Lifestyle
30 Day Squat And Ab Challenge	3	direct	self-selected	internal	no	healthy individuals	no	externally set	episodical	positive	compliance change	independent	progressive	Physical Activity / Fitness
5K Runner: Couch Potato to 5K	3	direct	self-selected	internal	no	healthy individuals	no	externally set	episodical	positive	compliance change	independent	progressive	Physical Activity / Fitness
Aura: Calm Anxiety & Sleep	5	direct	self-selected	internal	no	healthy individuals	supportive only	self-set	continuous	positive	attitude change	inherent	(progressive)	Meditation / Mental Health
YAZIO Calorie Counter App	6	direct	self-selected	no	no	healthy individuals	no	self-set	continuous	positive	behavior change	independent	presentation only	Nutrition
Pacifica for Stress & Anxiety	6	direct	self-selected	no	no	healthy individuals	cooperative	self-set	continuous	positive	attitude change	inherent	presentation only	Meditation / Mental Health
7 Cups: Anxiety & Stress Chat	5	mediated	self-selected	internal	no	healthy individuals	cooperative	self-set	continuous	positive	attitude change	inherent	presentation only	Meditation / Mental Health
Fit30: Home Workouts Exercise	3	direct	self-selected	no	no	healthy individuals	no	self-set	episodical	positive	compliance change	independent	progressive	Physical Activity / Fitness
Smoke Free - Quit Smoking Now	5	direct	self-selected	internal	no	healthy individuals	no	externally set	continuous	positive	attitude change	independent	progressive	Therapy Adherence
snoww: ski & snowboard tracker	1	direct	self-selected	internal	indirect	healthy individuals	cooperative	self-set	continuous	positive-negative	behavior change	independent	presentation only	Physical Activity / Fitness

## Sheet: Archetype 5
Archetypes of Gamification / Schmidt-Kraepelin et al												JMIR mHealth and uHealth
Multimedia Appendix 10. Targeted health behaviors per archetypes.
Table MA10-5. Archetype 5.
This selection represents the most significant characteristics of archetype 5: Self-set Goals for Mental Well-being Selection criteria: competition = no collaboration = supportive only, cooperative goal setting = self-set
App-name	Cluster	gamification concept-to-user communication	user identity	rewards	competition	target group	collaboration	goal setting	narrative	reinforcement	persuasive intent	level of integration	user advancement	Targeted Health Behavior
Sweatcoin Pays You To Get Fit	1	mediated	self-selected	internal and external	indirect	healthy individuals	cooperative	externally set	continuous	positive-negative	behavior change	inherent	presentation only	Physical Activity / Fitness
Home Workout - No Equipment	3	direct	self-selected	internal	no	healthy individuals	no	self-set	episodical	positive	compliance change	independent	progressive	Physical Activity / Fitness
ManFIT - Workout at Home with No Equipment Needed	3	direct	self-selected	internal	no	healthy individuals	no	self-set	episodical	positive	compliance change	independent	progressive	Physical Activity / Fitness
Abs Workout – Tabata, HIIT, 7x4 Challenge	3	direct	self-selected	internal	no	healthy individuals	no	self-set	episodical	positive	compliance change	independent	progressive	Physical Activity / Fitness
HiFit - 7 Minute Workout with No Equipment Needed	5	direct	self-selected	internal	indirect	healthy individuals	supportive only	self-set	episodical	positive	compliance change	independent	progressive	Physical Activity / Fitness
Drink Water Reminder – Water Alarm, Water Tracker	6	direct	self-selected	no	no	healthy individuals	no	self-set	continuous	positive	behavior change	independent	presentation only	Nutrition
Fitbit	1	direct	self-selected	no	direct	healthy individuals	cooperative	externally set	episodical	positive	compliance change	independent	presentation only	Physical Activity / Fitness
BetterMe: Weight Loss Plan	3	direct	self-selected	no	no	healthy individuals	no	externally set	episodical	positive	compliance change	independent	presentation only	Overall Healthy Lifestyle
Calorie Counter - MyFitnessPal	6	direct	self-selected	no	no	healthy individuals	supportive only	self-set	continuous	positive	compliance change	independent	presentation only	Nutrition
Lose Weight in 30 Days	3	direct	self-selected	no	no	healthy individuals	no	externally set	episodical	positive	compliance change	independent	progressive	Overall Healthy Lifestyle
Buttocks workout - Hips, Legs & Butt workout	3	direct	self-selected	no	no	healthy individuals	no	externally set	episodical	positive	compliance change	independent	presentation only	Physical Activity / Fitness
Calm - Meditate, Sleep, Relax	3	direct	self-selected	internal	no	healthy individuals	no	self-set	episodical	positive-negative	compliance change	independent	presentation only	Meditation / Mental Health
Weight Watchers Mobile	5	direct	self-selected	internal	indirect	healthy individuals	supportive only	self-set	continuous	positive-negative	behavior change	independent	presentation only	Nutrition
Headspace: Guided Meditation & Mindfulness	5	direct	self-selected	internal	no	healthy individuals	cooperative	self-set	episodical	positive	attitude change	inherent	progressive	Meditation / Mental Health
Lose It! - Calorie Counter	6	direct	self-selected	internal	no	healthy individuals	cooperative	self-set	continuous	positive	compliance change	independent	presentation only	Nutrition
8fit Workout & Ernährungspläne	3	direct	self-selected	internal	no	healthy individuals	no	self-set	episodical	positive	behavior change	independent	progressive	Overall Healthy Lifestyle
Google Fit – Fitness-Tracking	6	direct	self-selected	no	no	healthy individuals	no	self-set	continuous	positive	behavior change	independent	presentation only	Physical Activity / Fitness
30 Day Fit Challenge Workout	4	direct	self-selected	internal	no	healthy individuals	no	externally set	episodical	positive	compliance change	inherent	presentation only	Physical Activity / Fitness
Freeletics Bodyweight	2	direct	self-selected	no	indirect	healthy individuals	supportive only	self-set	episodical	positive-negative	behavior change	independent	presentation only	Physical Activity / Fitness
Planet Fitness	2	direct	self-selected	internal and external	indirect	healthy individuals	supportive only	self-set	continuous	positive-negative	behavior change	independent	presentation only	Physical Activity / Fitness
Lifesum: Calorie Counter, Food & Nutrition Tracker	3	direct	self-selected	no	no	healthy individuals	supportive only	self-set	episodical	positive	compliance change	independent	presentation only	Nutrition
Step Counter - Pedometer Free & Calorie Counter	3	direct	self-selected	internal	no	healthy individuals	no	self-set	episodical	positive	compliance change	independent	presentation only	Physical Activity / Fitness
healow	3	direct	self-selected	no	no	healthy individuals	no	self-set	episodical	positive	behavior change	independent	presentation only	Health Navigation
Carb Manager - Keto & Low Carb Diet Tracker	2	direct	self-selected	no	indirect	healthy individuals	supportive only	self-set	episodical	positive-negative	behavior change	independent	presentation only	Nutrition
VeryFitPro	3	direct	self-selected	no	no	healthy individuals	no	self-set	episodical	positive	compliance change	inherent	presentation only	Overall Healthy Lifestyle
AllTrails - Hiking, Trail Running & Biking Trails	2	direct	self-selected	no	indirect	healthy individuals	no	self-set	episodical	positive	behavior change	independent	presentation only	Physical Activity / Fitness
Garmin Connect™	2	direct	self-selected	internal	direct	healthy individuals	no	self-set	episodical	positive-negative	behavior change	independent	presentation only	Physical Activity / Fitness
Fabulous: Motivate Me! Meditate, Relax, Sleep	4	direct	self-selected	no	no	healthy individuals	cooperative	externally set	episodical	positive	compliance change	inherent	presentation only	Meditation / Mental Health
Samsung Health	1	direct	self-selected	internal	direct	healthy individuals	no	externally set	episodical	positive-negative	behavior change	independent	presentation only	Overall Healthy Lifestyle
Calorie Counter & Diet Tracker	1	direct	self-selected	internal	direct	healthy individuals	supportive only	externally set	episodical	positive	behavior change	independent	presentation only	Nutrition
Water Drink Reminder	3	direct	self-selected	no	no	healthy individuals	no	externally set	episodical	positive	compliance change	independent	presentation only	Nutrition
Achievement	4	direct	self-selected	internal and external	no	healthy individuals	no	externally set	continuous	positive	behavior change	inherent	presentation only	Overall Healthy Lifestyle
Pedometer, Step Counter & Weight Loss Tracker App	1	direct	self-selected	internal	direct	healthy individuals	cooperative	externally set	episodical	positive	behavior change	independent	presentation only	Physical Activity / Fitness
Sweat: Kayla Itsines Fitness	3	direct	self-selected	no	no	healthy individuals	no	externally set	episodical	positive	behavior change	independent	no	Physical Activity / Fitness
Walk with Map My Walk	2	direct	self-selected	internal and external	indirect	healthy individuals	no	self-set	episodical	positive	behavior change	independent	presentation only	Physical Activity / Fitness
Strava Running and Cycling GPS	1	direct	self-selected	internal and external	indirect	healthy individuals	supportive only	externally set	episodical	positive	behavior change	independent	presentation only	Physical Activity / Fitness
Under Armour Record	2	direct	self-selected	no	direct	healthy individuals	no	self-set	episodical	positive	behavior change	independent	presentation only	Physical Activity / Fitness
Run with Map My Run	3	direct	self-selected	no	no	healthy individuals	no	externally set	episodical	positive	behavior change	independent	presentation only	Physical Activity / Fitness
Seven - 7 Minute Workout Training Challenge	1	direct	self-selected	internal	indirect	healthy individuals	cooperative	self-set	episodical	positive-negative	compliance change	independent	presentation only	Physical Activity / Fitness
Daily Yoga - Yoga Fitness Plans	1	direct	self-selected	internal	indirect	healthy individuals	no	externally set	episodical	positive-negative	behavior change	independent	presentation only	Physical Activity / Fitness
JEFIT Workout Tracker, Gym Plan, Personal Trainer	1	direct	self-selected	internal	indirect	healthy individuals	cooperative	externally set	continuous	positive	compliance change	independent	presentation only	Physical Activity / Fitness
Jiff - Health Benefits	4	direct	self-selected	internal and external	no	healthy individuals	no	externally set	episodical	positive	compliance change	inherent	presentation only	Health Navigation
Go365	1	direct	self-selected	internal	direct	healthy individuals	cooperative	externally set	episodical	positive	compliance change	inherent	presentation only	Physical Activity / Fitness
Runkeeper - GPS Track Run Walk	4	direct	self-selected	internal and external	indirect	healthy individuals	supportive only	externally set	episodical	positive	compliance change	inherent	presentation only	Physical Activity / Fitness
Rally	4	direct	self-selected	internal and external	direct	healthy individuals	supportive only	externally set	episodical	positive	compliance change	inherent	presentation only	Overall Healthy Lifestyle
Beautiful breast workout	6	direct	self-selected	internal	no	healthy individuals	no	self-set	continuous	positive	compliance change	independent	presentation only	Physical Activity / Fitness
Plant Nanny - Water Reminder	4	direct	self-selected	internal	no	healthy individuals	no	externally set	episodical	positive-negative	compliance change	inherent	presentation only	Nutrition
iFITNESS Activity Tracker	3	direct	self-selected	no	no	healthy individuals	no	self-set	episodical	positive	compliance change	inherent	presentation only	Physical Activity / Fitness
Map My Fitness Workout Trainer	4	direct	self-selected	internal and external	indirect	healthy individuals	supportive only	externally set	episodical	positive	compliance change	inherent	presentation only	Physical Activity / Fitness
Daily Water tracker reminder	3	direct	self-selected	no	no	healthy individuals	no	self-set	episodical	positive	compliance change	inherent	presentation only	Nutrition
Lose Weight In 21 Days - Home Fitness Workouts	4	direct	self-selected	internal	no	healthy individuals	no	externally set	continuous	positive	compliance change	inherent	progressive	Physical Activity / Fitness
Anytime Fitness	4	direct	self-selected	no	no	healthy individuals	no	externally set	episodical	positive	compliance change	inherent	presentation only	Physical Activity / Fitness
Nike+ Run Club	1	direct	self-selected	internal	direct	healthy individuals	cooperative	self-set	continuous	positive-negative	behavior change	independent	presentation only	Physical Activity / Fitness
My Diet Coach - Weight Loss Motivation & Tracker	6	direct	virtual character	internal	no	healthy individuals	no	self-set	continuous	positive	behavior change	independent	presentation only	Nutrition
Calorie Counter - EasyFit free	3	direct	self-selected	no	no	healthy individuals	no	self-set	episodical	positive	compliance change	independent	presentation only	Nutrition
Noom Coach: Weight & Health	2	direct	self-selected	no	no	healthy individuals	no	self-set	episodical	positive	behavior change	inherent	presentation only	Overall Healthy Lifestyle
Drink Water	3	direct	self-selected	internal	no	healthy individuals	no	self-set	episodical	positive	behavior change	independent	presentation only	Nutrition
Pedometer & Step Counter - EasyFit Free	4	direct	self-selected	internal	no	healthy individuals	no	externally set	episodical	positive	behavior change	independent	presentation only	Physical Activity / Fitness
FitNotes - Gym Workout Log	6	direct	self-selected	no	no	healthy individuals	no	self-set	continuous	positive	compliance change	independent	presentation only	Physical Activity / Fitness
BodySpace - Social Fitness App	2	direct	self-selected	no	direct	healthy individuals	supportive only	self-set	continuous	positive-negative	behavior change	inherent	presentation only	Physical Activity / Fitness
Fooducate Healthy Weight Loss & Calorie Counter	2	direct	self-selected	no	no	healthy individuals	supportive only	self-set	episodical	positive-negative	behavior change	independent	no	Nutrition
Ovulation & Fertility Tracker App	1	direct	self-selected	internal	no	healthy individuals	cooperative	self-set	episodical	positive	behavior change	independent	presentation only	Female Health / Pregnancy
0-100 Pushups Trainer	4	direct	self-selected	internal	no	healthy individuals	no	externally set	episodical	positive	behavior change	inherent	presentation only	Physical Activity / Fitness
Runtastic Running & Fitness Tracker	2	direct	self-selected	no	indirect	healthy individuals	no	self-set	episodical	positive-negative	behavior change	inherent	presentation only	Physical Activity / Fitness
NuMi	4	direct	self-selected	internal and external	no	healthy individuals	no	externally set	episodical	positive	behavior change	independent	presentation only	Nutrition
Vora - Fasting Tracker	2	direct	self-selected	no	no	healthy individuals	supportive only	self-set	episodical	positive	behavior change	independent	presentation only	Nutrition
Monitor Your Weight	3	direct	self-selected	no	no	healthy individuals	no	self-set	episodical	positive	compliance change	inherent	presentation only	Physical Activity / Fitness
SleepIQ	3	direct	self-selected	no	no	healthy individuals	no	self-set	episodical	positive	behavior change	independent	presentation only	Therapy Adherence
Die Achtsamkeit App	3	direct	self-selected	no	no	healthy individuals	no	self-set	episodical	positive-negative	compliance change	independent	presentation only	Meditation / Mental Health
30 Day Ab Challenge	4	direct	self-selected	no	no	healthy individuals	no	externally set	episodical	positive	behavior change	inherent	progressive	Physical Activity / Fitness
Gym Fitness & Workout : Personal trainer	3	direct	self-selected	no	no	healthy individuals	no	externally set	episodical	positive	compliance change	independent	presentation only	Physical Activity / Fitness
Simple Habit Meditation	1	direct	self-selected	internal	no	healthy individuals	cooperative	self-set	episodical	positive-negative	compliance change	independent	presentation only	Meditation / Mental Health
My Challenge Tracker	2	direct	self-selected	no	direct	healthy individuals	no	self-set	episodical	positive-negative	behavior change	inherent	(presentation only)	Physical Activity / Fitness
Calorie Counter by FatSecret	2	direct	self-selected	no	no	healthy individuals	supportive only	self-set	episodical	positive-negative	behavior change	independent	presentation only	Nutrition
Stop Breathe & Think: Meditate	3	direct	self-selected	internal	no	healthy individuals	no	externally set	episodical	positive-negative	compliance change	independent	presentation only	Meditation / Mental Health
Oral-B App	4	direct	self-selected	internal	no	healthy individuals	no	externally set	episodical	positive	behavior change	inherent	(presentation only)	Therapy Adherence
Keto diet tracker	2	direct	self-selected	no	no	healthy individuals	no	self-set	episodical	positive	behavior change	inherent	presentation only	Nutrition
Running for Weight Loss	3	direct	self-selected	internal	no	healthy individuals	no	self-set	episodical	positive	compliance change	independent	progressive	Physical Activity / Fitness
Ovia Pregnancy Tracker & Baby Countdown Calendar	5	direct	self-selected	internal	no	healthy individuals	supportive only	self-set	continuous	positive	behavior change	independent	presentation only	Female Health / Pregnancy
Ada - Your Health Companion	4	mediated	self-selected	no	no	patients	no	externally set	continuous	positive	attitude change	inherent	no	Health Navigation
Pregnancy Week By Week	3	direct	self-selected	no	no	healthy individuals	no	externally set	episodical	positive	behavior change	independent	presentation only	Female Health / Pregnancy
Pregnancy+	6	direct	self-selected	no	no	healthy individuals	no	externally set	continuous	positive	behavior change	independent	presentation only	Female Health / Pregnancy
Moodpath App - Depression, Burnout & Anxiety Test	4	direct	self-selected	no	no	healthy individuals	no	externally set	episodical	positive	attitude change	inherent	presentation only	Meditation / Mental Health
Blood Donor	1	direct	self-selected	internal and external	indirect	healthy individuals	cooperative	externally set	continuous	positive	attitude change	independent	presentation only	Health Navigation
Ovia Parenting | Baby Development Tracker	4	direct	self-selected	internal	no	healthy individuals	cooperative	externally set	episodical	positive	behavior change	inherent	presentation only	Female Health / Pregnancy
mySugr: the blood sugar tracker made just for you	6	direct	self-selected	internal	no	patients	no	externally set	continuous	positive	compliance change	independent	presentation only	Therapy Adherence
Teach Me Anatomy	7	direct	self-selected	no	no	health professionals	no	externally set	episodical	positive-negative	behavior change	independent	presentation only	Medical Education
Anatomy Learning - 3D Atlas	7	direct	self-selected	no	no	health professionals	no	externally set	episodical	positive-negative	behavior change	independent	presentation only	Medical Education
DreamMapper	6	direct	self-selected	no	no	patients	no	externally set	continuous	positive	behavior change	independent	presentation only	Therapy Adherence
Baritastic - Bariatric Tracker	3	direct	self-selected	no	no	patients	no	self-set	episodical	positive	compliance change	independent	presentation only	Therapy Adherence
Daily Anatomy: Flashcard Quizzes to Learn Anatomy	7	direct	self-selected	no	no	health professionals	no	externally set	continuous	positive-negative	behavior change	independent	presentation only	Medical Education
Clinical Sense	7	direct	self-selected	no	no	health professionals	no	externally set	episodical	positive-negative	behavior change	independent	presentation only	Medical Education
Touch Surgery	8	direct	self-selected	internal	no	health professionals	no	externally set	episodical	positive-negative	attitude change	inherent	progressive	Medical Education
Gray's Anatomy - Atlas	7	direct	self-selected	no	no	health professionals	no	externally set	episodical	positive-negative	compliance change	independent	presentation only	Medical Education
Ovulation Calculator Fertility	6	direct	self-selected	internal	no	healthy individuals	no	externally set	continuous	positive	behavior change	independent	presentation only	Female Health / Pregnancy
Omada	6	direct	self-selected	no	direct	healthy individuals	cooperative	self-set	continuous	positive	behavior change	independent	presentation only	Overall Healthy Lifestyle
EMT-B Pocket Prep	7	direct	self-selected	no	no	health professionals	no	externally set	episodical	positive-negative	compliance change	independent	presentation only	Medical Education
AirMini™ by ResMed	3	direct	self-selected	no	no	patients	no	externally set	episodical	positive	compliance change	independent	presentation only	Therapy Adherence
Kindara: Fertility Tracker	6	direct	self-selected	no	no	healthy individuals	supportive only	self-set	continuous	positive	attitude change	independent	presentation only	Female Health / Pregnancy
Circle by Providence	3	direct	self-selected	no	no	healthy individuals	no	externally set	episodical	positive	behavior change	independent	presentation only	Female Health / Pregnancy
Airway Ex	8	direct	self-selected	internal	indirect	health professionals	supportive only	externally set	episodical	positive-negative	attitude change	inherent	progressive	Medical Education
Gastro Ex	8	direct	self-selected	internal	indirect	health professionals	supportive only	externally set	episodical	positive-negative	attitude change	inherent	progressive	Medical Education
myAir™ for Air10™ by ResMed	6	direct	self-selected	no	no	patients	no	externally set	continuous	positive	compliance change	independent	presentation only	Therapy Adherence
Daily Water Tracker Reminder	5	direct	self-selected	internal	no	healthy individuals	no	self-set	continuous	positive	attitude change	independent	presentation only	Nutrition
NCLEX RN Mastery	8	direct	self-selected	internal	no	health professionals	no	externally set	episodical	positive-negative	compliance change	independent	progressive	Medical Education
Pill Reminder by Medisafe	6	direct	self-selected	no	no	patients	cooperative	self-set	continuous	positive	compliance change	independent	presentation only	Therapy Adherence
TS-Player	7	direct	self-selected	no	no	health professionals	supportive only	externally set	episodical	positive-negative	attitude change	independent	presentation only	Medical Education
SnoreLab : Record Your Snoring	4	direct	self-selected	no	no	healthy individuals	no	externally set	continuous	positive-negative	behavior change	inherent	presentation only	Therapy Adherence
Glow Baby Newborn Tracker App	5	direct	self-selected	internal	no	healthy individuals	cooperative	self-set	episodical	positive	attitude change	independent	progressive	Female Health / Pregnancy
ATI TEAS Pocket Prep	7	direct	self-selected	no	no	health professionals	no	externally set	episodical	positive-negative	compliance change	independent	presentation only	Medical Education
Essential Skeleton 4	7	direct	self-selected	no	no	health professionals	no	self-set	continuous	positive-negative	attitude change	independent	no	Medical Education
Glucose Buddy Diabetes Tracker	6	direct	self-selected	no	no	patients	supportive only	self-set	continuous	positive	attitude change	inherent	presentation only	Therapy Adherence
HeartStar BP Monitor	5	direct	self-selected	internal	no	patients	no	self-set	continuous	positive-negative	behavior change	independent	presentation only	Therapy Adherence
NCLEX PN Mastery	7	direct	self-selected	no	no	health professionals	no	externally set	episodical	positive-negative	behavior change	independent	presentation only	Medical Education
MammaBaby - Breast feeding App & Baby Log Tracker	6	direct	self-selected	no	no	healthy individuals	cooperative	externally set	continuous	positive	attitude change	independent	presentation only	Female Health / Pregnancy
HESI A2 Pocket Prep	7	direct	self-selected	no	no	health professionals	no	externally set	episodical	positive-negative	compliance change	independent	presentation only	Medical Education
NCLEX RN Review by Lippincott	7	direct	self-selected	no	no	health professionals	no	externally set	episodical	positive-negative	behavior change	independent	presentation only	Medical Education
NCLEX-RN Pocket Prep	7	direct	self-selected	no	no	health professionals	no	externally set	episodical	positive-negative	compliance change	independent	presentation only	Medical Education
TEAS Mastery: Test Version 6	7	direct	self-selected	no	no	health professionals	no	externally set	episodical	positive-negative	compliance change	independent	presentation only	Medical Education
Prognosis: Your Diagnosis	8	direct	self-selected	internal	no	health professionals	no	externally set	episodical	positive-negative	attitude change	independent	presentation only	Medical Education
PTCE Pocket Prep	7	direct	self-selected	no	no	health professionals	no	externally set	episodical	positive-negative	compliance change	independent	presentation only	Medical Education
ATI® TEAS 6 Practice Test	8	direct	self-selected	no	no	health professionals	no	externally set	episodical	positive-negative	attitude change	independent	progressive	Medical Education
30 Day Fitness Challenge Log	3	direct	self-selected	no	no	healthy individuals	no	self-set	episodical	positive	compliance change	independent	progressive	Physical Activity / Fitness
My Water Balance: Daily Drink Tracker & Reminder	1	direct	self-selected	internal	direct	healthy individuals	cooperative	self-set	continuous	positive	compliance change	independent	presentation only	Nutrition
Steps Pedometer & Step Counter Activity Tracker	2	direct	self-selected	no	no	healthy individuals	no	self-set	continuous	positive-negative	behavior change	independent	presentation only	Physical Activity / Fitness
30 Day Fitness Challenges ~ Daily Workout Free	3	direct	self-selected	no	no	healthy individuals	no	externally set	episodical	positive	compliance change	independent	progressive	Physical Activity / Fitness
Pedometer++	5	direct	self-selected	internal	no	healthy individuals	no	self-set	continuous	positive-negative	behavior change	independent	presentation only	Physical Activity / Fitness
Drink Water Reminder N Tracker	6	direct	self-selected	internal	no	healthy individuals	no	self-set	continuous	positive	behavior change	independent	presentation only	Nutrition
Stepz - Step Counter	2	direct	self-selected	internal	direct	healthy individuals	no	self-set	continuous	positive-negative	behavior change	inherent	presentation only	Physical Activity / Fitness
Running To Lose Weight	3	direct	self-selected	no	no	healthy individuals	supportive only	self-set	episodical	positive	compliance change	independent	progressive	Physical Activity / Fitness
Happy Scale	5	direct	self-selected	internal	no	healthy individuals	no	self-set	continuous	positive-negative	attitude change	independent	presentation only	Physical Activity / Fitness
iFit—All-day Fitness Coaching	5	direct	self-selected	internal	indirect	healthy individuals	supportive only	self-set	continuous	positive-negative	behavior change	inherent	presentation only	Overall Healthy Lifestyle
StepsApp Pedometer	6	direct	self-selected	internal	no	healthy individuals	no	self-set	continuous	positive	behavior change	independent	presentation only	Physical Activity / Fitness
Argus: Calorie Counter & Steps	1	direct	self-selected	internal	direct	healthy individuals	supportive only	externally set	continuous	positive-negative	compliance change	independent	presentation only	Overall Healthy Lifestyle
30 Day Squat And Ab Challenge	3	direct	self-selected	internal	no	healthy individuals	no	externally set	episodical	positive	compliance change	independent	progressive	Physical Activity / Fitness
5K Runner: Couch Potato to 5K	3	direct	self-selected	internal	no	healthy individuals	no	externally set	episodical	positive	compliance change	independent	progressive	Physical Activity / Fitness
Aura: Calm Anxiety & Sleep	5	direct	self-selected	internal	no	healthy individuals	supportive only	self-set	continuous	positive	attitude change	inherent	(progressive)	Meditation / Mental Health
YAZIO Calorie Counter App	6	direct	self-selected	no	no	healthy individuals	no	self-set	continuous	positive	behavior change	independent	presentation only	Nutrition
Pacifica for Stress & Anxiety	6	direct	self-selected	no	no	healthy individuals	cooperative	self-set	continuous	positive	attitude change	inherent	presentation only	Meditation / Mental Health
7 Cups: Anxiety & Stress Chat	5	mediated	self-selected	internal	no	healthy individuals	cooperative	self-set	continuous	positive	attitude change	inherent	presentation only	Meditation / Mental Health
Fit30: Home Workouts Exercise	3	direct	self-selected	no	no	healthy individuals	no	self-set	episodical	positive	compliance change	independent	progressive	Physical Activity / Fitness
Smoke Free - Quit Smoking Now	5	direct	self-selected	internal	no	healthy individuals	no	externally set	continuous	positive	attitude change	independent	progressive	Therapy Adherence
snoww: ski & snowboard tracker	1	direct	self-selected	internal	indirect	healthy individuals	cooperative	self-set	continuous	positive-negative	behavior change	independent	presentation only	Physical Activity / Fitness

## Sheet: Archetype 6
Archetypes of Gamification / Schmidt-Kraepelin et al												JMIR mHealth and uHealth
Multimedia Appendix 10. Targeted health behaviors per archetypes.
Table MA10-6. Archetype 6.
This selection represents the most significant characteristics of archetype 6: Continuous Assistance through Positive Reinforcement Selection criteria: narrative = continuous reinforcement = positive
App-name	Cluster	gamification concept-to-user communication	user identity	rewards	competition	target group	collaboration	goal setting	narrative	reinforcement	persuasive intent	level of integration	user advancement	Targeted Health Behavior
Sweatcoin Pays You To Get Fit	1	mediated	self-selected	internal and external	indirect	healthy individuals	cooperative	externally set	continuous	positive-negative	behavior change	inherent	presentation only	Physical Activity / Fitness
Home Workout - No Equipment	3	direct	self-selected	internal	no	healthy individuals	no	self-set	episodical	positive	compliance change	independent	progressive	Physical Activity / Fitness
ManFIT - Workout at Home with No Equipment Needed	3	direct	self-selected	internal	no	healthy individuals	no	self-set	episodical	positive	compliance change	independent	progressive	Physical Activity / Fitness
Abs Workout – Tabata, HIIT, 7x4 Challenge	3	direct	self-selected	internal	no	healthy individuals	no	self-set	episodical	positive	compliance change	independent	progressive	Physical Activity / Fitness
HiFit - 7 Minute Workout with No Equipment Needed	5	direct	self-selected	internal	indirect	healthy individuals	supportive only	self-set	episodical	positive	compliance change	independent	progressive	Physical Activity / Fitness
Drink Water Reminder – Water Alarm, Water Tracker	6	direct	self-selected	no	no	healthy individuals	no	self-set	continuous	positive	behavior change	independent	presentation only	Nutrition
Fitbit	1	direct	self-selected	no	direct	healthy individuals	cooperative	externally set	episodical	positive	compliance change	independent	presentation only	Physical Activity / Fitness
BetterMe: Weight Loss Plan	3	direct	self-selected	no	no	healthy individuals	no	externally set	episodical	positive	compliance change	independent	presentation only	Overall Healthy Lifestyle
Calorie Counter - MyFitnessPal	6	direct	self-selected	no	no	healthy individuals	supportive only	self-set	continuous	positive	compliance change	independent	presentation only	Nutrition
Lose Weight in 30 Days	3	direct	self-selected	no	no	healthy individuals	no	externally set	episodical	positive	compliance change	independent	progressive	Overall Healthy Lifestyle
Buttocks workout - Hips, Legs & Butt workout	3	direct	self-selected	no	no	healthy individuals	no	externally set	episodical	positive	compliance change	independent	presentation only	Physical Activity / Fitness
Calm - Meditate, Sleep, Relax	3	direct	self-selected	internal	no	healthy individuals	no	self-set	episodical	positive-negative	compliance change	independent	presentation only	Meditation / Mental Health
Weight Watchers Mobile	5	direct	self-selected	internal	indirect	healthy individuals	supportive only	self-set	continuous	positive-negative	behavior change	independent	presentation only	Nutrition
Headspace: Guided Meditation & Mindfulness	5	direct	self-selected	internal	no	healthy individuals	cooperative	self-set	episodical	positive	attitude change	inherent	progressive	Meditation / Mental Health
Lose It! - Calorie Counter	6	direct	self-selected	internal	no	healthy individuals	cooperative	self-set	continuous	positive	compliance change	independent	presentation only	Nutrition
8fit Workout & Ernährungspläne	3	direct	self-selected	internal	no	healthy individuals	no	self-set	episodical	positive	behavior change	independent	progressive	Overall Healthy Lifestyle
Google Fit – Fitness-Tracking	6	direct	self-selected	no	no	healthy individuals	no	self-set	continuous	positive	behavior change	independent	presentation only	Physical Activity / Fitness
30 Day Fit Challenge Workout	4	direct	self-selected	internal	no	healthy individuals	no	externally set	episodical	positive	compliance change	inherent	presentation only	Physical Activity / Fitness
Freeletics Bodyweight	2	direct	self-selected	no	indirect	healthy individuals	supportive only	self-set	episodical	positive-negative	behavior change	independent	presentation only	Physical Activity / Fitness
Planet Fitness	2	direct	self-selected	internal and external	indirect	healthy individuals	supportive only	self-set	continuous	positive-negative	behavior change	independent	presentation only	Physical Activity / Fitness
Lifesum: Calorie Counter, Food & Nutrition Tracker	3	direct	self-selected	no	no	healthy individuals	supportive only	self-set	episodical	positive	compliance change	independent	presentation only	Nutrition
Step Counter - Pedometer Free & Calorie Counter	3	direct	self-selected	internal	no	healthy individuals	no	self-set	episodical	positive	compliance change	independent	presentation only	Physical Activity / Fitness
healow	3	direct	self-selected	no	no	healthy individuals	no	self-set	episodical	positive	behavior change	independent	presentation only	Health Navigation
Carb Manager - Keto & Low Carb Diet Tracker	2	direct	self-selected	no	indirect	healthy individuals	supportive only	self-set	episodical	positive-negative	behavior change	independent	presentation only	Nutrition
VeryFitPro	3	direct	self-selected	no	no	healthy individuals	no	self-set	episodical	positive	compliance change	inherent	presentation only	Overall Healthy Lifestyle
AllTrails - Hiking, Trail Running & Biking Trails	2	direct	self-selected	no	indirect	healthy individuals	no	self-set	episodical	positive	behavior change	independent	presentation only	Physical Activity / Fitness
Garmin Connect™	2	direct	self-selected	internal	direct	healthy individuals	no	self-set	episodical	positive-negative	behavior change	independent	presentation only	Physical Activity / Fitness
Fabulous: Motivate Me! Meditate, Relax, Sleep	4	direct	self-selected	no	no	healthy individuals	cooperative	externally set	episodical	positive	compliance change	inherent	presentation only	Meditation / Mental Health
Samsung Health	1	direct	self-selected	internal	direct	healthy individuals	no	externally set	episodical	positive-negative	behavior change	independent	presentation only	Overall Healthy Lifestyle
Calorie Counter & Diet Tracker	1	direct	self-selected	internal	direct	healthy individuals	supportive only	externally set	episodical	positive	behavior change	independent	presentation only	Nutrition
Water Drink Reminder	3	direct	self-selected	no	no	healthy individuals	no	externally set	episodical	positive	compliance change	independent	presentation only	Nutrition
Achievement	4	direct	self-selected	internal and external	no	healthy individuals	no	externally set	continuous	positive	behavior change	inherent	presentation only	Overall Healthy Lifestyle
Pedometer, Step Counter & Weight Loss Tracker App	1	direct	self-selected	internal	direct	healthy individuals	cooperative	externally set	episodical	positive	behavior change	independent	presentation only	Physical Activity / Fitness
Sweat: Kayla Itsines Fitness	3	direct	self-selected	no	no	healthy individuals	no	externally set	episodical	positive	behavior change	independent	no	Physical Activity / Fitness
Walk with Map My Walk	2	direct	self-selected	internal and external	indirect	healthy individuals	no	self-set	episodical	positive	behavior change	independent	presentation only	Physical Activity / Fitness
Strava Running and Cycling GPS	1	direct	self-selected	internal and external	indirect	healthy individuals	supportive only	externally set	episodical	positive	behavior change	independent	presentation only	Physical Activity / Fitness
Under Armour Record	2	direct	self-selected	no	direct	healthy individuals	no	self-set	episodical	positive	behavior change	independent	presentation only	Physical Activity / Fitness
Run with Map My Run	3	direct	self-selected	no	no	healthy individuals	no	externally set	episodical	positive	behavior change	independent	presentation only	Physical Activity / Fitness
Seven - 7 Minute Workout Training Challenge	1	direct	self-selected	internal	indirect	healthy individuals	cooperative	self-set	episodical	positive-negative	compliance change	independent	presentation only	Physical Activity / Fitness
Daily Yoga - Yoga Fitness Plans	1	direct	self-selected	internal	indirect	healthy individuals	no	externally set	episodical	positive-negative	behavior change	independent	presentation only	Physical Activity / Fitness
JEFIT Workout Tracker, Gym Plan, Personal Trainer	1	direct	self-selected	internal	indirect	healthy individuals	cooperative	externally set	continuous	positive	compliance change	independent	presentation only	Physical Activity / Fitness
Jiff - Health Benefits	4	direct	self-selected	internal and external	no	healthy individuals	no	externally set	episodical	positive	compliance change	inherent	presentation only	Health Navigation
Go365	1	direct	self-selected	internal	direct	healthy individuals	cooperative	externally set	episodical	positive	compliance change	inherent	presentation only	Physical Activity / Fitness
Runkeeper - GPS Track Run Walk	4	direct	self-selected	internal and external	indirect	healthy individuals	supportive only	externally set	episodical	positive	compliance change	inherent	presentation only	Physical Activity / Fitness
Rally	4	direct	self-selected	internal and external	direct	healthy individuals	supportive only	externally set	episodical	positive	compliance change	inherent	presentation only	Overall Healthy Lifestyle
Beautiful breast workout	6	direct	self-selected	internal	no	healthy individuals	no	self-set	continuous	positive	compliance change	independent	presentation only	Physical Activity / Fitness
Plant Nanny - Water Reminder	4	direct	self-selected	internal	no	healthy individuals	no	externally set	episodical	positive-negative	compliance change	inherent	presentation only	Nutrition
iFITNESS Activity Tracker	3	direct	self-selected	no	no	healthy individuals	no	self-set	episodical	positive	compliance change	inherent	presentation only	Physical Activity / Fitness
Map My Fitness Workout Trainer	4	direct	self-selected	internal and external	indirect	healthy individuals	supportive only	externally set	episodical	positive	compliance change	inherent	presentation only	Physical Activity / Fitness
Daily Water tracker reminder	3	direct	self-selected	no	no	healthy individuals	no	self-set	episodical	positive	compliance change	inherent	presentation only	Nutrition
Lose Weight In 21 Days - Home Fitness Workouts	4	direct	self-selected	internal	no	healthy individuals	no	externally set	continuous	positive	compliance change	inherent	progressive	Physical Activity / Fitness
Anytime Fitness	4	direct	self-selected	no	no	healthy individuals	no	externally set	episodical	positive	compliance change	inherent	presentation only	Physical Activity / Fitness
Nike+ Run Club	1	direct	self-selected	internal	direct	healthy individuals	cooperative	self-set	continuous	positive-negative	behavior change	independent	presentation only	Physical Activity / Fitness
My Diet Coach - Weight Loss Motivation & Tracker	6	direct	virtual character	internal	no	healthy individuals	no	self-set	continuous	positive	behavior change	independent	presentation only	Nutrition
Calorie Counter - EasyFit free	3	direct	self-selected	no	no	healthy individuals	no	self-set	episodical	positive	compliance change	independent	presentation only	Nutrition
Noom Coach: Weight & Health	2	direct	self-selected	no	no	healthy individuals	no	self-set	episodical	positive	behavior change	inherent	presentation only	Overall Healthy Lifestyle
Drink Water	3	direct	self-selected	internal	no	healthy individuals	no	self-set	episodical	positive	behavior change	independent	presentation only	Nutrition
Pedometer & Step Counter - EasyFit Free	4	direct	self-selected	internal	no	healthy individuals	no	externally set	episodical	positive	behavior change	independent	presentation only	Physical Activity / Fitness
FitNotes - Gym Workout Log	6	direct	self-selected	no	no	healthy individuals	no	self-set	continuous	positive	compliance change	independent	presentation only	Physical Activity / Fitness
BodySpace - Social Fitness App	2	direct	self-selected	no	direct	healthy individuals	supportive only	self-set	continuous	positive-negative	behavior change	inherent	presentation only	Physical Activity / Fitness
Fooducate Healthy Weight Loss & Calorie Counter	2	direct	self-selected	no	no	healthy individuals	supportive only	self-set	episodical	positive-negative	behavior change	independent	no	Nutrition
Ovulation & Fertility Tracker App	1	direct	self-selected	internal	no	healthy individuals	cooperative	self-set	episodical	positive	behavior change	independent	presentation only	Female Health / Pregnancy
0-100 Pushups Trainer	4	direct	self-selected	internal	no	healthy individuals	no	externally set	episodical	positive	behavior change	inherent	presentation only	Physical Activity / Fitness
Runtastic Running & Fitness Tracker	2	direct	self-selected	no	indirect	healthy individuals	no	self-set	episodical	positive-negative	behavior change	inherent	presentation only	Physical Activity / Fitness
NuMi	4	direct	self-selected	internal and external	no	healthy individuals	no	externally set	episodical	positive	behavior change	independent	presentation only	Nutrition
Vora - Fasting Tracker	2	direct	self-selected	no	no	healthy individuals	supportive only	self-set	episodical	positive	behavior change	independent	presentation only	Nutrition
Monitor Your Weight	3	direct	self-selected	no	no	healthy individuals	no	self-set	episodical	positive	compliance change	inherent	presentation only	Physical Activity / Fitness
SleepIQ	3	direct	self-selected	no	no	healthy individuals	no	self-set	episodical	positive	behavior change	independent	presentation only	Therapy Adherence
Die Achtsamkeit App	3	direct	self-selected	no	no	healthy individuals	no	self-set	episodical	positive-negative	compliance change	independent	presentation only	Meditation / Mental Health
30 Day Ab Challenge	4	direct	self-selected	no	no	healthy individuals	no	externally set	episodical	positive	behavior change	inherent	progressive	Physical Activity / Fitness
Gym Fitness & Workout : Personal trainer	3	direct	self-selected	no	no	healthy individuals	no	externally set	episodical	positive	compliance change	independent	presentation only	Physical Activity / Fitness
Simple Habit Meditation	1	direct	self-selected	internal	no	healthy individuals	cooperative	self-set	episodical	positive-negative	compliance change	independent	presentation only	Meditation / Mental Health
My Challenge Tracker	2	direct	self-selected	no	direct	healthy individuals	no	self-set	episodical	positive-negative	behavior change	inherent	(presentation only)	Physical Activity / Fitness
Calorie Counter by FatSecret	2	direct	self-selected	no	no	healthy individuals	supportive only	self-set	episodical	positive-negative	behavior change	independent	presentation only	Nutrition
Stop Breathe & Think: Meditate	3	direct	self-selected	internal	no	healthy individuals	no	externally set	episodical	positive-negative	compliance change	independent	presentation only	Meditation / Mental Health
Oral-B App	4	direct	self-selected	internal	no	healthy individuals	no	externally set	episodical	positive	behavior change	inherent	(presentation only)	Therapy Adherence
Keto diet tracker	2	direct	self-selected	no	no	healthy individuals	no	self-set	episodical	positive	behavior change	inherent	presentation only	Nutrition
Running for Weight Loss	3	direct	self-selected	internal	no	healthy individuals	no	self-set	episodical	positive	compliance change	independent	progressive	Physical Activity / Fitness
Ovia Pregnancy Tracker & Baby Countdown Calendar	5	direct	self-selected	internal	no	healthy individuals	supportive only	self-set	continuous	positive	behavior change	independent	presentation only	Female Health / Pregnancy
Ada - Your Health Companion	4	mediated	self-selected	no	no	patients	no	externally set	continuous	positive	attitude change	inherent	no	Health Navigation
Pregnancy Week By Week	3	direct	self-selected	no	no	healthy individuals	no	externally set	episodical	positive	behavior change	independent	presentation only	Female Health / Pregnancy
Pregnancy+	6	direct	self-selected	no	no	healthy individuals	no	externally set	continuous	positive	behavior change	independent	presentation only	Female Health / Pregnancy
Moodpath App - Depression, Burnout & Anxiety Test	4	direct	self-selected	no	no	healthy individuals	no	externally set	episodical	positive	attitude change	inherent	presentation only	Meditation / Mental Health
Blood Donor	1	direct	self-selected	internal and external	indirect	healthy individuals	cooperative	externally set	continuous	positive	attitude change	independent	presentation only	Health Navigation
Ovia Parenting | Baby Development Tracker	4	direct	self-selected	internal	no	healthy individuals	cooperative	externally set	episodical	positive	behavior change	inherent	presentation only	Female Health / Pregnancy
mySugr: the blood sugar tracker made just for you	6	direct	self-selected	internal	no	patients	no	externally set	continuous	positive	compliance change	independent	presentation only	Therapy Adherence
Teach Me Anatomy	7	direct	self-selected	no	no	health professionals	no	externally set	episodical	positive-negative	behavior change	independent	presentation only	Medical Education
Anatomy Learning - 3D Atlas	7	direct	self-selected	no	no	health professionals	no	externally set	episodical	positive-negative	behavior change	independent	presentation only	Medical Education
DreamMapper	6	direct	self-selected	no	no	patients	no	externally set	continuous	positive	behavior change	independent	presentation only	Therapy Adherence
Baritastic - Bariatric Tracker	3	direct	self-selected	no	no	patients	no	self-set	episodical	positive	compliance change	independent	presentation only	Therapy Adherence
Daily Anatomy: Flashcard Quizzes to Learn Anatomy	7	direct	self-selected	no	no	health professionals	no	externally set	continuous	positive-negative	behavior change	independent	presentation only	Medical Education
Clinical Sense	7	direct	self-selected	no	no	health professionals	no	externally set	episodical	positive-negative	behavior change	independent	presentation only	Medical Education
Touch Surgery	8	direct	self-selected	internal	no	health professionals	no	externally set	episodical	positive-negative	attitude change	inherent	progressive	Medical Education
Gray's Anatomy - Atlas	7	direct	self-selected	no	no	health professionals	no	externally set	episodical	positive-negative	compliance change	independent	presentation only	Medical Education
Ovulation Calculator Fertility	6	direct	self-selected	internal	no	healthy individuals	no	externally set	continuous	positive	behavior change	independent	presentation only	Female Health / Pregnancy
Omada	6	direct	self-selected	no	direct	healthy individuals	cooperative	self-set	continuous	positive	behavior change	independent	presentation only	Overall Healthy Lifestyle
EMT-B Pocket Prep	7	direct	self-selected	no	no	health professionals	no	externally set	episodical	positive-negative	compliance change	independent	presentation only	Medical Education
AirMini™ by ResMed	3	direct	self-selected	no	no	patients	no	externally set	episodical	positive	compliance change	independent	presentation only	Therapy Adherence
Kindara: Fertility Tracker	6	direct	self-selected	no	no	healthy individuals	supportive only	self-set	continuous	positive	attitude change	independent	presentation only	Female Health / Pregnancy
Circle by Providence	3	direct	self-selected	no	no	healthy individuals	no	externally set	episodical	positive	behavior change	independent	presentation only	Female Health / Pregnancy
Airway Ex	8	direct	self-selected	internal	indirect	health professionals	supportive only	externally set	episodical	positive-negative	attitude change	inherent	progressive	Medical Education
Gastro Ex	8	direct	self-selected	internal	indirect	health professionals	supportive only	externally set	episodical	positive-negative	attitude change	inherent	progressive	Medical Education
myAir™ for Air10™ by ResMed	6	direct	self-selected	no	no	patients	no	externally set	continuous	positive	compliance change	independent	presentation only	Therapy Adherence
Daily Water Tracker Reminder	5	direct	self-selected	internal	no	healthy individuals	no	self-set	continuous	positive	attitude change	independent	presentation only	Nutrition
NCLEX RN Mastery	8	direct	self-selected	internal	no	health professionals	no	externally set	episodical	positive-negative	compliance change	independent	progressive	Medical Education
Pill Reminder by Medisafe	6	direct	self-selected	no	no	patients	cooperative	self-set	continuous	positive	compliance change	independent	presentation only	Therapy Adherence
TS-Player	7	direct	self-selected	no	no	health professionals	supportive only	externally set	episodical	positive-negative	attitude change	independent	presentation only	Medical Education
SnoreLab : Record Your Snoring	4	direct	self-selected	no	no	healthy individuals	no	externally set	continuous	positive-negative	behavior change	inherent	presentation only	Therapy Adherence
Glow Baby Newborn Tracker App	5	direct	self-selected	internal	no	healthy individuals	cooperative	self-set	episodical	positive	attitude change	independent	progressive	Female Health / Pregnancy
ATI TEAS Pocket Prep	7	direct	self-selected	no	no	health professionals	no	externally set	episodical	positive-negative	compliance change	independent	presentation only	Medical Education
Essential Skeleton 4	7	direct	self-selected	no	no	health professionals	no	self-set	continuous	positive-negative	attitude change	independent	no	Medical Education
Glucose Buddy Diabetes Tracker	6	direct	self-selected	no	no	patients	supportive only	self-set	continuous	positive	attitude change	inherent	presentation only	Therapy Adherence
HeartStar BP Monitor	5	direct	self-selected	internal	no	patients	no	self-set	continuous	positive-negative	behavior change	independent	presentation only	Therapy Adherence
NCLEX PN Mastery	7	direct	self-selected	no	no	health professionals	no	externally set	episodical	positive-negative	behavior change	independent	presentation only	Medical Education
MammaBaby - Breast feeding App & Baby Log Tracker	6	direct	self-selected	no	no	healthy individuals	cooperative	externally set	continuous	positive	attitude change	independent	presentation only	Female Health / Pregnancy
HESI A2 Pocket Prep	7	direct	self-selected	no	no	health professionals	no	externally set	episodical	positive-negative	compliance change	independent	presentation only	Medical Education
NCLEX RN Review by Lippincott	7	direct	self-selected	no	no	health professionals	no	externally set	episodical	positive-negative	behavior change	independent	presentation only	Medical Education
NCLEX-RN Pocket Prep	7	direct	self-selected	no	no	health professionals	no	externally set	episodical	positive-negative	compliance change	independent	presentation only	Medical Education
TEAS Mastery: Test Version 6	7	direct	self-selected	no	no	health professionals	no	externally set	episodical	positive-negative	compliance change	independent	presentation only	Medical Education
Prognosis: Your Diagnosis	8	direct	self-selected	internal	no	health professionals	no	externally set	episodical	positive-negative	attitude change	independent	presentation only	Medical Education
PTCE Pocket Prep	7	direct	self-selected	no	no	health professionals	no	externally set	episodical	positive-negative	compliance change	independent	presentation only	Medical Education
ATI® TEAS 6 Practice Test	8	direct	self-selected	no	no	health professionals	no	externally set	episodical	positive-negative	attitude change	independent	progressive	Medical Education
30 Day Fitness Challenge Log	3	direct	self-selected	no	no	healthy individuals	no	self-set	episodical	positive	compliance change	independent	progressive	Physical Activity / Fitness
My Water Balance: Daily Drink Tracker & Reminder	1	direct	self-selected	internal	direct	healthy individuals	cooperative	self-set	continuous	positive	compliance change	independent	presentation only	Nutrition
Steps Pedometer & Step Counter Activity Tracker	2	direct	self-selected	no	no	healthy individuals	no	self-set	continuous	positive-negative	behavior change	independent	presentation only	Physical Activity / Fitness
30 Day Fitness Challenges ~ Daily Workout Free	3	direct	self-selected	no	no	healthy individuals	no	externally set	episodical	positive	compliance change	independent	progressive	Physical Activity / Fitness
Pedometer++	5	direct	self-selected	internal	no	healthy individuals	no	self-set	continuous	positive-negative	behavior change	independent	presentation only	Physical Activity / Fitness
Drink Water Reminder N Tracker	6	direct	self-selected	internal	no	healthy individuals	no	self-set	continuous	positive	behavior change	independent	presentation only	Nutrition
Stepz - Step Counter	2	direct	self-selected	internal	direct	healthy individuals	no	self-set	continuous	positive-negative	behavior change	inherent	presentation only	Physical Activity / Fitness
Running To Lose Weight	3	direct	self-selected	no	no	healthy individuals	supportive only	self-set	episodical	positive	compliance change	independent	progressive	Physical Activity / Fitness
Happy Scale	5	direct	self-selected	internal	no	healthy individuals	no	self-set	continuous	positive-negative	attitude change	independent	presentation only	Physical Activity / Fitness
iFit—All-day Fitness Coaching	5	direct	self-selected	internal	indirect	healthy individuals	supportive only	self-set	continuous	positive-negative	behavior change	inherent	presentation only	Overall Healthy Lifestyle
StepsApp Pedometer	6	direct	self-selected	internal	no	healthy individuals	no	self-set	continuous	positive	behavior change	independent	presentation only	Physical Activity / Fitness
Argus: Calorie Counter & Steps	1	direct	self-selected	internal	direct	healthy individuals	supportive only	externally set	continuous	positive-negative	compliance change	independent	presentation only	Overall Healthy Lifestyle
30 Day Squat And Ab Challenge	3	direct	self-selected	internal	no	healthy individuals	no	externally set	episodical	positive	compliance change	independent	progressive	Physical Activity / Fitness
5K Runner: Couch Potato to 5K	3	direct	self-selected	internal	no	healthy individuals	no	externally set	episodical	positive	compliance change	independent	progressive	Physical Activity / Fitness
Aura: Calm Anxiety & Sleep	5	direct	self-selected	internal	no	healthy individuals	supportive only	self-set	continuous	positive	attitude change	inherent	(progressive)	Meditation / Mental Health
YAZIO Calorie Counter App	6	direct	self-selected	no	no	healthy individuals	no	self-set	continuous	positive	behavior change	independent	presentation only	Nutrition
Pacifica for Stress & Anxiety	6	direct	self-selected	no	no	healthy individuals	cooperative	self-set	continuous	positive	attitude change	inherent	presentation only	Meditation / Mental Health
7 Cups: Anxiety & Stress Chat	5	mediated	self-selected	internal	no	healthy individuals	cooperative	self-set	continuous	positive	attitude change	inherent	presentation only	Meditation / Mental Health
Fit30: Home Workouts Exercise	3	direct	self-selected	no	no	healthy individuals	no	self-set	episodical	positive	compliance change	independent	progressive	Physical Activity / Fitness
Smoke Free - Quit Smoking Now	5	direct	self-selected	internal	no	healthy individuals	no	externally set	continuous	positive	attitude change	independent	progressive	Therapy Adherence
snoww: ski & snowboard tracker	1	direct	self-selected	internal	indirect	healthy individuals	cooperative	self-set	continuous	positive-negative	behavior change	independent	presentation only	Physical Activity / Fitness

## Sheet: Archetype 7
Archetypes of Gamification / Schmidt-Kraepelin et al												JMIR mHealth and uHealth
Multimedia Appendix 10. Targeted health behaviors per archetypes.
Table MA10-7. Archetype 7.
This selection represents the most significant characteristics of archetype 7: Medical Exam Preparation without Rewards Selection criteria: rewards = no target group = health professionals
App-name	Cluster	gamification concept-to-user communication	user identity	rewards	competition	target group	collaboration	goal setting	narrative	reinforcement	persuasive intent	level of integration	user advancement	Targeted Health Behavior
Sweatcoin Pays You To Get Fit	1	mediated	self-selected	internal and external	indirect	healthy individuals	cooperative	externally set	continuous	positive-negative	behavior change	inherent	presentation only	Physical Activity / Fitness
Home Workout - No Equipment	3	direct	self-selected	internal	no	healthy individuals	no	self-set	episodical	positive	compliance change	independent	progressive	Physical Activity / Fitness
ManFIT - Workout at Home with No Equipment Needed	3	direct	self-selected	internal	no	healthy individuals	no	self-set	episodical	positive	compliance change	independent	progressive	Physical Activity / Fitness
Abs Workout – Tabata, HIIT, 7x4 Challenge	3	direct	self-selected	internal	no	healthy individuals	no	self-set	episodical	positive	compliance change	independent	progressive	Physical Activity / Fitness
HiFit - 7 Minute Workout with No Equipment Needed	5	direct	self-selected	internal	indirect	healthy individuals	supportive only	self-set	episodical	positive	compliance change	independent	progressive	Physical Activity / Fitness
Drink Water Reminder – Water Alarm, Water Tracker	6	direct	self-selected	no	no	healthy individuals	no	self-set	continuous	positive	behavior change	independent	presentation only	Nutrition
Fitbit	1	direct	self-selected	no	direct	healthy individuals	cooperative	externally set	episodical	positive	compliance change	independent	presentation only	Physical Activity / Fitness
BetterMe: Weight Loss Plan	3	direct	self-selected	no	no	healthy individuals	no	externally set	episodical	positive	compliance change	independent	presentation only	Overall Healthy Lifestyle
Calorie Counter - MyFitnessPal	6	direct	self-selected	no	no	healthy individuals	supportive only	self-set	continuous	positive	compliance change	independent	presentation only	Nutrition
Lose Weight in 30 Days	3	direct	self-selected	no	no	healthy individuals	no	externally set	episodical	positive	compliance change	independent	progressive	Overall Healthy Lifestyle
Buttocks workout - Hips, Legs & Butt workout	3	direct	self-selected	no	no	healthy individuals	no	externally set	episodical	positive	compliance change	independent	presentation only	Physical Activity / Fitness
Calm - Meditate, Sleep, Relax	3	direct	self-selected	internal	no	healthy individuals	no	self-set	episodical	positive-negative	compliance change	independent	presentation only	Meditation / Mental Health
Weight Watchers Mobile	5	direct	self-selected	internal	indirect	healthy individuals	supportive only	self-set	continuous	positive-negative	behavior change	independent	presentation only	Nutrition
Headspace: Guided Meditation & Mindfulness	5	direct	self-selected	internal	no	healthy individuals	cooperative	self-set	episodical	positive	attitude change	inherent	progressive	Meditation / Mental Health
Lose It! - Calorie Counter	6	direct	self-selected	internal	no	healthy individuals	cooperative	self-set	continuous	positive	compliance change	independent	presentation only	Nutrition
8fit Workout & Ernährungspläne	3	direct	self-selected	internal	no	healthy individuals	no	self-set	episodical	positive	behavior change	independent	progressive	Overall Healthy Lifestyle
Google Fit – Fitness-Tracking	6	direct	self-selected	no	no	healthy individuals	no	self-set	continuous	positive	behavior change	independent	presentation only	Physical Activity / Fitness
30 Day Fit Challenge Workout	4	direct	self-selected	internal	no	healthy individuals	no	externally set	episodical	positive	compliance change	inherent	presentation only	Physical Activity / Fitness
Freeletics Bodyweight	2	direct	self-selected	no	indirect	healthy individuals	supportive only	self-set	episodical	positive-negative	behavior change	independent	presentation only	Physical Activity / Fitness
Planet Fitness	2	direct	self-selected	internal and external	indirect	healthy individuals	supportive only	self-set	continuous	positive-negative	behavior change	independent	presentation only	Physical Activity / Fitness
Lifesum: Calorie Counter, Food & Nutrition Tracker	3	direct	self-selected	no	no	healthy individuals	supportive only	self-set	episodical	positive	compliance change	independent	presentation only	Nutrition
Step Counter - Pedometer Free & Calorie Counter	3	direct	self-selected	internal	no	healthy individuals	no	self-set	episodical	positive	compliance change	independent	presentation only	Physical Activity / Fitness
healow	3	direct	self-selected	no	no	healthy individuals	no	self-set	episodical	positive	behavior change	independent	presentation only	Health Navigation
Carb Manager - Keto & Low Carb Diet Tracker	2	direct	self-selected	no	indirect	healthy individuals	supportive only	self-set	episodical	positive-negative	behavior change	independent	presentation only	Nutrition
VeryFitPro	3	direct	self-selected	no	no	healthy individuals	no	self-set	episodical	positive	compliance change	inherent	presentation only	Overall Healthy Lifestyle
AllTrails - Hiking, Trail Running & Biking Trails	2	direct	self-selected	no	indirect	healthy individuals	no	self-set	episodical	positive	behavior change	independent	presentation only	Physical Activity / Fitness
Garmin Connect™	2	direct	self-selected	internal	direct	healthy individuals	no	self-set	episodical	positive-negative	behavior change	independent	presentation only	Physical Activity / Fitness
Fabulous: Motivate Me! Meditate, Relax, Sleep	4	direct	self-selected	no	no	healthy individuals	cooperative	externally set	episodical	positive	compliance change	inherent	presentation only	Meditation / Mental Health
Samsung Health	1	direct	self-selected	internal	direct	healthy individuals	no	externally set	episodical	positive-negative	behavior change	independent	presentation only	Overall Healthy Lifestyle
Calorie Counter & Diet Tracker	1	direct	self-selected	internal	direct	healthy individuals	supportive only	externally set	episodical	positive	behavior change	independent	presentation only	Nutrition
Water Drink Reminder	3	direct	self-selected	no	no	healthy individuals	no	externally set	episodical	positive	compliance change	independent	presentation only	Nutrition
Achievement	4	direct	self-selected	internal and external	no	healthy individuals	no	externally set	continuous	positive	behavior change	inherent	presentation only	Overall Healthy Lifestyle
Pedometer, Step Counter & Weight Loss Tracker App	1	direct	self-selected	internal	direct	healthy individuals	cooperative	externally set	episodical	positive	behavior change	independent	presentation only	Physical Activity / Fitness
Sweat: Kayla Itsines Fitness	3	direct	self-selected	no	no	healthy individuals	no	externally set	episodical	positive	behavior change	independent	no	Physical Activity / Fitness
Walk with Map My Walk	2	direct	self-selected	internal and external	indirect	healthy individuals	no	self-set	episodical	positive	behavior change	independent	presentation only	Physical Activity / Fitness
Strava Running and Cycling GPS	1	direct	self-selected	internal and external	indirect	healthy individuals	supportive only	externally set	episodical	positive	behavior change	independent	presentation only	Physical Activity / Fitness
Under Armour Record	2	direct	self-selected	no	direct	healthy individuals	no	self-set	episodical	positive	behavior change	independent	presentation only	Physical Activity / Fitness
Run with Map My Run	3	direct	self-selected	no	no	healthy individuals	no	externally set	episodical	positive	behavior change	independent	presentation only	Physical Activity / Fitness
Seven - 7 Minute Workout Training Challenge	1	direct	self-selected	internal	indirect	healthy individuals	cooperative	self-set	episodical	positive-negative	compliance change	independent	presentation only	Physical Activity / Fitness
Daily Yoga - Yoga Fitness Plans	1	direct	self-selected	internal	indirect	healthy individuals	no	externally set	episodical	positive-negative	behavior change	independent	presentation only	Physical Activity / Fitness
JEFIT Workout Tracker, Gym Plan, Personal Trainer	1	direct	self-selected	internal	indirect	healthy individuals	cooperative	externally set	continuous	positive	compliance change	independent	presentation only	Physical Activity / Fitness
Jiff - Health Benefits	4	direct	self-selected	internal and external	no	healthy individuals	no	externally set	episodical	positive	compliance change	inherent	presentation only	Health Navigation
Go365	1	direct	self-selected	internal	direct	healthy individuals	cooperative	externally set	episodical	positive	compliance change	inherent	presentation only	Physical Activity / Fitness
Runkeeper - GPS Track Run Walk	4	direct	self-selected	internal and external	indirect	healthy individuals	supportive only	externally set	episodical	positive	compliance change	inherent	presentation only	Physical Activity / Fitness
Rally	4	direct	self-selected	internal and external	direct	healthy individuals	supportive only	externally set	episodical	positive	compliance change	inherent	presentation only	Overall Healthy Lifestyle
Beautiful breast workout	6	direct	self-selected	internal	no	healthy individuals	no	self-set	continuous	positive	compliance change	independent	presentation only	Physical Activity / Fitness
Plant Nanny - Water Reminder	4	direct	self-selected	internal	no	healthy individuals	no	externally set	episodical	positive-negative	compliance change	inherent	presentation only	Nutrition
iFITNESS Activity Tracker	3	direct	self-selected	no	no	healthy individuals	no	self-set	episodical	positive	compliance change	inherent	presentation only	Physical Activity / Fitness
Map My Fitness Workout Trainer	4	direct	self-selected	internal and external	indirect	healthy individuals	supportive only	externally set	episodical	positive	compliance change	inherent	presentation only	Physical Activity / Fitness
Daily Water tracker reminder	3	direct	self-selected	no	no	healthy individuals	no	self-set	episodical	positive	compliance change	inherent	presentation only	Nutrition
Lose Weight In 21 Days - Home Fitness Workouts	4	direct	self-selected	internal	no	healthy individuals	no	externally set	continuous	positive	compliance change	inherent	progressive	Physical Activity / Fitness
Anytime Fitness	4	direct	self-selected	no	no	healthy individuals	no	externally set	episodical	positive	compliance change	inherent	presentation only	Physical Activity / Fitness
Nike+ Run Club	1	direct	self-selected	internal	direct	healthy individuals	cooperative	self-set	continuous	positive-negative	behavior change	independent	presentation only	Physical Activity / Fitness
My Diet Coach - Weight Loss Motivation & Tracker	6	direct	virtual character	internal	no	healthy individuals	no	self-set	continuous	positive	behavior change	independent	presentation only	Nutrition
Calorie Counter - EasyFit free	3	direct	self-selected	no	no	healthy individuals	no	self-set	episodical	positive	compliance change	independent	presentation only	Nutrition
Noom Coach: Weight & Health	2	direct	self-selected	no	no	healthy individuals	no	self-set	episodical	positive	behavior change	inherent	presentation only	Overall Healthy Lifestyle
Drink Water	3	direct	self-selected	internal	no	healthy individuals	no	self-set	episodical	positive	behavior change	independent	presentation only	Nutrition
Pedometer & Step Counter - EasyFit Free	4	direct	self-selected	internal	no	healthy individuals	no	externally set	episodical	positive	behavior change	independent	presentation only	Physical Activity / Fitness
FitNotes - Gym Workout Log	6	direct	self-selected	no	no	healthy individuals	no	self-set	continuous	positive	compliance change	independent	presentation only	Physical Activity / Fitness
BodySpace - Social Fitness App	2	direct	self-selected	no	direct	healthy individuals	supportive only	self-set	continuous	positive-negative	behavior change	inherent	presentation only	Physical Activity / Fitness
Fooducate Healthy Weight Loss & Calorie Counter	2	direct	self-selected	no	no	healthy individuals	supportive only	self-set	episodical	positive-negative	behavior change	independent	no	Nutrition
Ovulation & Fertility Tracker App	1	direct	self-selected	internal	no	healthy individuals	cooperative	self-set	episodical	positive	behavior change	independent	presentation only	Female Health / Pregnancy
0-100 Pushups Trainer	4	direct	self-selected	internal	no	healthy individuals	no	externally set	episodical	positive	behavior change	inherent	presentation only	Physical Activity / Fitness
Runtastic Running & Fitness Tracker	2	direct	self-selected	no	indirect	healthy individuals	no	self-set	episodical	positive-negative	behavior change	inherent	presentation only	Physical Activity / Fitness
NuMi	4	direct	self-selected	internal and external	no	healthy individuals	no	externally set	episodical	positive	behavior change	independent	presentation only	Nutrition
Vora - Fasting Tracker	2	direct	self-selected	no	no	healthy individuals	supportive only	self-set	episodical	positive	behavior change	independent	presentation only	Nutrition
Monitor Your Weight	3	direct	self-selected	no	no	healthy individuals	no	self-set	episodical	positive	compliance change	inherent	presentation only	Physical Activity / Fitness
SleepIQ	3	direct	self-selected	no	no	healthy individuals	no	self-set	episodical	positive	behavior change	independent	presentation only	Therapy Adherence
Die Achtsamkeit App	3	direct	self-selected	no	no	healthy individuals	no	self-set	episodical	positive-negative	compliance change	independent	presentation only	Meditation / Mental Health
30 Day Ab Challenge	4	direct	self-selected	no	no	healthy individuals	no	externally set	episodical	positive	behavior change	inherent	progressive	Physical Activity / Fitness
Gym Fitness & Workout : Personal trainer	3	direct	self-selected	no	no	healthy individuals	no	externally set	episodical	positive	compliance change	independent	presentation only	Physical Activity / Fitness
Simple Habit Meditation	1	direct	self-selected	internal	no	healthy individuals	cooperative	self-set	episodical	positive-negative	compliance change	independent	presentation only	Meditation / Mental Health
My Challenge Tracker	2	direct	self-selected	no	direct	healthy individuals	no	self-set	episodical	positive-negative	behavior change	inherent	(presentation only)	Physical Activity / Fitness
Calorie Counter by FatSecret	2	direct	self-selected	no	no	healthy individuals	supportive only	self-set	episodical	positive-negative	behavior change	independent	presentation only	Nutrition
Stop Breathe & Think: Meditate	3	direct	self-selected	internal	no	healthy individuals	no	externally set	episodical	positive-negative	compliance change	independent	presentation only	Meditation / Mental Health
Oral-B App	4	direct	self-selected	internal	no	healthy individuals	no	externally set	episodical	positive	behavior change	inherent	(presentation only)	Therapy Adherence
Keto diet tracker	2	direct	self-selected	no	no	healthy individuals	no	self-set	episodical	positive	behavior change	inherent	presentation only	Nutrition
Running for Weight Loss	3	direct	self-selected	internal	no	healthy individuals	no	self-set	episodical	positive	compliance change	independent	progressive	Physical Activity / Fitness
Ovia Pregnancy Tracker & Baby Countdown Calendar	5	direct	self-selected	internal	no	healthy individuals	supportive only	self-set	continuous	positive	behavior change	independent	presentation only	Female Health / Pregnancy
Ada - Your Health Companion	4	mediated	self-selected	no	no	patients	no	externally set	continuous	positive	attitude change	inherent	no	Health Navigation
Pregnancy Week By Week	3	direct	self-selected	no	no	healthy individuals	no	externally set	episodical	positive	behavior change	independent	presentation only	Female Health / Pregnancy
Pregnancy+	6	direct	self-selected	no	no	healthy individuals	no	externally set	continuous	positive	behavior change	independent	presentation only	Female Health / Pregnancy
Moodpath App - Depression, Burnout & Anxiety Test	4	direct	self-selected	no	no	healthy individuals	no	externally set	episodical	positive	attitude change	inherent	presentation only	Meditation / Mental Health
Blood Donor	1	direct	self-selected	internal and external	indirect	healthy individuals	cooperative	externally set	continuous	positive	attitude change	independent	presentation only	Health Navigation
Ovia Parenting | Baby Development Tracker	4	direct	self-selected	internal	no	healthy individuals	cooperative	externally set	episodical	positive	behavior change	inherent	presentation only	Female Health / Pregnancy
mySugr: the blood sugar tracker made just for you	6	direct	self-selected	internal	no	patients	no	externally set	continuous	positive	compliance change	independent	presentation only	Therapy Adherence
Teach Me Anatomy	7	direct	self-selected	no	no	health professionals	no	externally set	episodical	positive-negative	behavior change	independent	presentation only	Medical Education
Anatomy Learning - 3D Atlas	7	direct	self-selected	no	no	health professionals	no	externally set	episodical	positive-negative	behavior change	independent	presentation only	Medical Education
DreamMapper	6	direct	self-selected	no	no	patients	no	externally set	continuous	positive	behavior change	independent	presentation only	Therapy Adherence
Baritastic - Bariatric Tracker	3	direct	self-selected	no	no	patients	no	self-set	episodical	positive	compliance change	independent	presentation only	Therapy Adherence
Daily Anatomy: Flashcard Quizzes to Learn Anatomy	7	direct	self-selected	no	no	health professionals	no	externally set	continuous	positive-negative	behavior change	independent	presentation only	Medical Education
Clinical Sense	7	direct	self-selected	no	no	health professionals	no	externally set	episodical	positive-negative	behavior change	independent	presentation only	Medical Education
Touch Surgery	8	direct	self-selected	internal	no	health professionals	no	externally set	episodical	positive-negative	attitude change	inherent	progressive	Medical Education
Gray's Anatomy - Atlas	7	direct	self-selected	no	no	health professionals	no	externally set	episodical	positive-negative	compliance change	independent	presentation only	Medical Education
Ovulation Calculator Fertility	6	direct	self-selected	internal	no	healthy individuals	no	externally set	continuous	positive	behavior change	independent	presentation only	Female Health / Pregnancy
Omada	6	direct	self-selected	no	direct	healthy individuals	cooperative	self-set	continuous	positive	behavior change	independent	presentation only	Overall Healthy Lifestyle
EMT-B Pocket Prep	7	direct	self-selected	no	no	health professionals	no	externally set	episodical	positive-negative	compliance change	independent	presentation only	Medical Education
AirMini™ by ResMed	3	direct	self-selected	no	no	patients	no	externally set	episodical	positive	compliance change	independent	presentation only	Therapy Adherence
Kindara: Fertility Tracker	6	direct	self-selected	no	no	healthy individuals	supportive only	self-set	continuous	positive	attitude change	independent	presentation only	Female Health / Pregnancy
Circle by Providence	3	direct	self-selected	no	no	healthy individuals	no	externally set	episodical	positive	behavior change	independent	presentation only	Female Health / Pregnancy
Airway Ex	8	direct	self-selected	internal	indirect	health professionals	supportive only	externally set	episodical	positive-negative	attitude change	inherent	progressive	Medical Education
Gastro Ex	8	direct	self-selected	internal	indirect	health professionals	supportive only	externally set	episodical	positive-negative	attitude change	inherent	progressive	Medical Education
myAir™ for Air10™ by ResMed	6	direct	self-selected	no	no	patients	no	externally set	continuous	positive	compliance change	independent	presentation only	Therapy Adherence
Daily Water Tracker Reminder	5	direct	self-selected	internal	no	healthy individuals	no	self-set	continuous	positive	attitude change	independent	presentation only	Nutrition
NCLEX RN Mastery	8	direct	self-selected	internal	no	health professionals	no	externally set	episodical	positive-negative	compliance change	independent	progressive	Medical Education
Pill Reminder by Medisafe	6	direct	self-selected	no	no	patients	cooperative	self-set	continuous	positive	compliance change	independent	presentation only	Therapy Adherence
TS-Player	7	direct	self-selected	no	no	health professionals	supportive only	externally set	episodical	positive-negative	attitude change	independent	presentation only	Medical Education
SnoreLab : Record Your Snoring	4	direct	self-selected	no	no	healthy individuals	no	externally set	continuous	positive-negative	behavior change	inherent	presentation only	Therapy Adherence
Glow Baby Newborn Tracker App	5	direct	self-selected	internal	no	healthy individuals	cooperative	self-set	episodical	positive	attitude change	independent	progressive	Female Health / Pregnancy
ATI TEAS Pocket Prep	7	direct	self-selected	no	no	health professionals	no	externally set	episodical	positive-negative	compliance change	independent	presentation only	Medical Education
Essential Skeleton 4	7	direct	self-selected	no	no	health professionals	no	self-set	continuous	positive-negative	attitude change	independent	no	Medical Education
Glucose Buddy Diabetes Tracker	6	direct	self-selected	no	no	patients	supportive only	self-set	continuous	positive	attitude change	inherent	presentation only	Therapy Adherence
HeartStar BP Monitor	5	direct	self-selected	internal	no	patients	no	self-set	continuous	positive-negative	behavior change	independent	presentation only	Therapy Adherence
NCLEX PN Mastery	7	direct	self-selected	no	no	health professionals	no	externally set	episodical	positive-negative	behavior change	independent	presentation only	Medical Education
MammaBaby - Breast feeding App & Baby Log Tracker	6	direct	self-selected	no	no	healthy individuals	cooperative	externally set	continuous	positive	attitude change	independent	presentation only	Female Health / Pregnancy
HESI A2 Pocket Prep	7	direct	self-selected	no	no	health professionals	no	externally set	episodical	positive-negative	compliance change	independent	presentation only	Medical Education
NCLEX RN Review by Lippincott	7	direct	self-selected	no	no	health professionals	no	externally set	episodical	positive-negative	behavior change	independent	presentation only	Medical Education
NCLEX-RN Pocket Prep	7	direct	self-selected	no	no	health professionals	no	externally set	episodical	positive-negative	compliance change	independent	presentation only	Medical Education
TEAS Mastery: Test Version 6	7	direct	self-selected	no	no	health professionals	no	externally set	episodical	positive-negative	compliance change	independent	presentation only	Medical Education
Prognosis: Your Diagnosis	8	direct	self-selected	internal	no	health professionals	no	externally set	episodical	positive-negative	attitude change	independent	presentation only	Medical Education
PTCE Pocket Prep	7	direct	self-selected	no	no	health professionals	no	externally set	episodical	positive-negative	compliance change	independent	presentation only	Medical Education
ATI® TEAS 6 Practice Test	8	direct	self-selected	no	no	health professionals	no	externally set	episodical	positive-negative	attitude change	independent	progressive	Medical Education
30 Day Fitness Challenge Log	3	direct	self-selected	no	no	healthy individuals	no	self-set	episodical	positive	compliance change	independent	progressive	Physical Activity / Fitness
My Water Balance: Daily Drink Tracker & Reminder	1	direct	self-selected	internal	direct	healthy individuals	cooperative	self-set	continuous	positive	compliance change	independent	presentation only	Nutrition
Steps Pedometer & Step Counter Activity Tracker	2	direct	self-selected	no	no	healthy individuals	no	self-set	continuous	positive-negative	behavior change	independent	presentation only	Physical Activity / Fitness
30 Day Fitness Challenges ~ Daily Workout Free	3	direct	self-selected	no	no	healthy individuals	no	externally set	episodical	positive	compliance change	independent	progressive	Physical Activity / Fitness
Pedometer++	5	direct	self-selected	internal	no	healthy individuals	no	self-set	continuous	positive-negative	behavior change	independent	presentation only	Physical Activity / Fitness
Drink Water Reminder N Tracker	6	direct	self-selected	internal	no	healthy individuals	no	self-set	continuous	positive	behavior change	independent	presentation only	Nutrition
Stepz - Step Counter	2	direct	self-selected	internal	direct	healthy individuals	no	self-set	continuous	positive-negative	behavior change	inherent	presentation only	Physical Activity / Fitness
Running To Lose Weight	3	direct	self-selected	no	no	healthy individuals	supportive only	self-set	episodical	positive	compliance change	independent	progressive	Physical Activity / Fitness
Happy Scale	5	direct	self-selected	internal	no	healthy individuals	no	self-set	continuous	positive-negative	attitude change	independent	presentation only	Physical Activity / Fitness
iFit—All-day Fitness Coaching	5	direct	self-selected	internal	indirect	healthy individuals	supportive only	self-set	continuous	positive-negative	behavior change	inherent	presentation only	Overall Healthy Lifestyle
StepsApp Pedometer	6	direct	self-selected	internal	no	healthy individuals	no	self-set	continuous	positive	behavior change	independent	presentation only	Physical Activity / Fitness
Argus: Calorie Counter & Steps	1	direct	self-selected	internal	direct	healthy individuals	supportive only	externally set	continuous	positive-negative	compliance change	independent	presentation only	Overall Healthy Lifestyle
30 Day Squat And Ab Challenge	3	direct	self-selected	internal	no	healthy individuals	no	externally set	episodical	positive	compliance change	independent	progressive	Physical Activity / Fitness
5K Runner: Couch Potato to 5K	3	direct	self-selected	internal	no	healthy individuals	no	externally set	episodical	positive	compliance change	independent	progressive	Physical Activity / Fitness
Aura: Calm Anxiety & Sleep	5	direct	self-selected	internal	no	healthy individuals	supportive only	self-set	continuous	positive	attitude change	inherent	(progressive)	Meditation / Mental Health
YAZIO Calorie Counter App	6	direct	self-selected	no	no	healthy individuals	no	self-set	continuous	positive	behavior change	independent	presentation only	Nutrition
Pacifica for Stress & Anxiety	6	direct	self-selected	no	no	healthy individuals	cooperative	self-set	continuous	positive	attitude change	inherent	presentation only	Meditation / Mental Health
7 Cups: Anxiety & Stress Chat	5	mediated	self-selected	internal	no	healthy individuals	cooperative	self-set	continuous	positive	attitude change	inherent	presentation only	Meditation / Mental Health
Fit30: Home Workouts Exercise	3	direct	self-selected	no	no	healthy individuals	no	self-set	episodical	positive	compliance change	independent	progressive	Physical Activity / Fitness
Smoke Free - Quit Smoking Now	5	direct	self-selected	internal	no	healthy individuals	no	externally set	continuous	positive	attitude change	independent	progressive	Therapy Adherence
snoww: ski & snowboard tracker	1	direct	self-selected	internal	indirect	healthy individuals	cooperative	self-set	continuous	positive-negative	behavior change	independent	presentation only	Physical Activity / Fitness

## Sheet: Archetype 8
Archetypes of Gamification / Schmidt-Kraepelin et al												JMIR mHealth and uHealth
Multimedia Appendix 10. Targeted health behaviors per archetypes.
Table MA10-8. Archetype 8.
This selection represents the most significant characteristics of archetype 8: Learning through Progressive Gamification Selection criteria: target group = health professionals user advancement = progressive
App-name	Cluster	gamification concept-to-user communication	user identity	rewards	competition	target group	collaboration	goal setting	narrative	reinforcement	persuasive intent	level of integration	user advancement	Targeted Health Behavior
Sweatcoin Pays You To Get Fit	1	mediated	self-selected	internal and external	indirect	healthy individuals	cooperative	externally set	continuous	positive-negative	behavior change	inherent	presentation only	Physical Activity / Fitness
Home Workout - No Equipment	3	direct	self-selected	internal	no	healthy individuals	no	self-set	episodical	positive	compliance change	independent	progressive	Physical Activity / Fitness
ManFIT - Workout at Home with No Equipment Needed	3	direct	self-selected	internal	no	healthy individuals	no	self-set	episodical	positive	compliance change	independent	progressive	Physical Activity / Fitness
Abs Workout – Tabata, HIIT, 7x4 Challenge	3	direct	self-selected	internal	no	healthy individuals	no	self-set	episodical	positive	compliance change	independent	progressive	Physical Activity / Fitness
HiFit - 7 Minute Workout with No Equipment Needed	5	direct	self-selected	internal	indirect	healthy individuals	supportive only	self-set	episodical	positive	compliance change	independent	progressive	Physical Activity / Fitness
Drink Water Reminder – Water Alarm, Water Tracker	6	direct	self-selected	no	no	healthy individuals	no	self-set	continuous	positive	behavior change	independent	presentation only	Nutrition
Fitbit	1	direct	self-selected	no	direct	healthy individuals	cooperative	externally set	episodical	positive	compliance change	independent	presentation only	Physical Activity / Fitness
BetterMe: Weight Loss Plan	3	direct	self-selected	no	no	healthy individuals	no	externally set	episodical	positive	compliance change	independent	presentation only	Overall Healthy Lifestyle
Calorie Counter - MyFitnessPal	6	direct	self-selected	no	no	healthy individuals	supportive only	self-set	continuous	positive	compliance change	independent	presentation only	Nutrition
Lose Weight in 30 Days	3	direct	self-selected	no	no	healthy individuals	no	externally set	episodical	positive	compliance change	independent	progressive	Overall Healthy Lifestyle
Buttocks workout - Hips, Legs & Butt workout	3	direct	self-selected	no	no	healthy individuals	no	externally set	episodical	positive	compliance change	independent	presentation only	Physical Activity / Fitness
Calm - Meditate, Sleep, Relax	3	direct	self-selected	internal	no	healthy individuals	no	self-set	episodical	positive-negative	compliance change	independent	presentation only	Meditation / Mental Health
Weight Watchers Mobile	5	direct	self-selected	internal	indirect	healthy individuals	supportive only	self-set	continuous	positive-negative	behavior change	independent	presentation only	Nutrition
Headspace: Guided Meditation & Mindfulness	5	direct	self-selected	internal	no	healthy individuals	cooperative	self-set	episodical	positive	attitude change	inherent	progressive	Meditation / Mental Health
Lose It! - Calorie Counter	6	direct	self-selected	internal	no	healthy individuals	cooperative	self-set	continuous	positive	compliance change	independent	presentation only	Nutrition
8fit Workout & Ernährungspläne	3	direct	self-selected	internal	no	healthy individuals	no	self-set	episodical	positive	behavior change	independent	progressive	Overall Healthy Lifestyle
Google Fit – Fitness-Tracking	6	direct	self-selected	no	no	healthy individuals	no	self-set	continuous	positive	behavior change	independent	presentation only	Physical Activity / Fitness
30 Day Fit Challenge Workout	4	direct	self-selected	internal	no	healthy individuals	no	externally set	episodical	positive	compliance change	inherent	presentation only	Physical Activity / Fitness
Freeletics Bodyweight	2	direct	self-selected	no	indirect	healthy individuals	supportive only	self-set	episodical	positive-negative	behavior change	independent	presentation only	Physical Activity / Fitness
Planet Fitness	2	direct	self-selected	internal and external	indirect	healthy individuals	supportive only	self-set	continuous	positive-negative	behavior change	independent	presentation only	Physical Activity / Fitness
Lifesum: Calorie Counter, Food & Nutrition Tracker	3	direct	self-selected	no	no	healthy individuals	supportive only	self-set	episodical	positive	compliance change	independent	presentation only	Nutrition
Step Counter - Pedometer Free & Calorie Counter	3	direct	self-selected	internal	no	healthy individuals	no	self-set	episodical	positive	compliance change	independent	presentation only	Physical Activity / Fitness
healow	3	direct	self-selected	no	no	healthy individuals	no	self-set	episodical	positive	behavior change	independent	presentation only	Health Navigation
Carb Manager - Keto & Low Carb Diet Tracker	2	direct	self-selected	no	indirect	healthy individuals	supportive only	self-set	episodical	positive-negative	behavior change	independent	presentation only	Nutrition
VeryFitPro	3	direct	self-selected	no	no	healthy individuals	no	self-set	episodical	positive	compliance change	inherent	presentation only	Overall Healthy Lifestyle
AllTrails - Hiking, Trail Running & Biking Trails	2	direct	self-selected	no	indirect	healthy individuals	no	self-set	episodical	positive	behavior change	independent	presentation only	Physical Activity / Fitness
Garmin Connect™	2	direct	self-selected	internal	direct	healthy individuals	no	self-set	episodical	positive-negative	behavior change	independent	presentation only	Physical Activity / Fitness
Fabulous: Motivate Me! Meditate, Relax, Sleep	4	direct	self-selected	no	no	healthy individuals	cooperative	externally set	episodical	positive	compliance change	inherent	presentation only	Meditation / Mental Health
Samsung Health	1	direct	self-selected	internal	direct	healthy individuals	no	externally set	episodical	positive-negative	behavior change	independent	presentation only	Overall Healthy Lifestyle
Calorie Counter & Diet Tracker	1	direct	self-selected	internal	direct	healthy individuals	supportive only	externally set	episodical	positive	behavior change	independent	presentation only	Nutrition
Water Drink Reminder	3	direct	self-selected	no	no	healthy individuals	no	externally set	episodical	positive	compliance change	independent	presentation only	Nutrition
Achievement	4	direct	self-selected	internal and external	no	healthy individuals	no	externally set	continuous	positive	behavior change	inherent	presentation only	Overall Healthy Lifestyle
Pedometer, Step Counter & Weight Loss Tracker App	1	direct	self-selected	internal	direct	healthy individuals	cooperative	externally set	episodical	positive	behavior change	independent	presentation only	Physical Activity / Fitness
Sweat: Kayla Itsines Fitness	3	direct	self-selected	no	no	healthy individuals	no	externally set	episodical	positive	behavior change	independent	no	Physical Activity / Fitness
Walk with Map My Walk	2	direct	self-selected	internal and external	indirect	healthy individuals	no	self-set	episodical	positive	behavior change	independent	presentation only	Physical Activity / Fitness
Strava Running and Cycling GPS	1	direct	self-selected	internal and external	indirect	healthy individuals	supportive only	externally set	episodical	positive	behavior change	independent	presentation only	Physical Activity / Fitness
Under Armour Record	2	direct	self-selected	no	direct	healthy individuals	no	self-set	episodical	positive	behavior change	independent	presentation only	Physical Activity / Fitness
Run with Map My Run	3	direct	self-selected	no	no	healthy individuals	no	externally set	episodical	positive	behavior change	independent	presentation only	Physical Activity / Fitness
Seven - 7 Minute Workout Training Challenge	1	direct	self-selected	internal	indirect	healthy individuals	cooperative	self-set	episodical	positive-negative	compliance change	independent	presentation only	Physical Activity / Fitness
Daily Yoga - Yoga Fitness Plans	1	direct	self-selected	internal	indirect	healthy individuals	no	externally set	episodical	positive-negative	behavior change	independent	presentation only	Physical Activity / Fitness
JEFIT Workout Tracker, Gym Plan, Personal Trainer	1	direct	self-selected	internal	indirect	healthy individuals	cooperative	externally set	continuous	positive	compliance change	independent	presentation only	Physical Activity / Fitness
Jiff - Health Benefits	4	direct	self-selected	internal and external	no	healthy individuals	no	externally set	episodical	positive	compliance change	inherent	presentation only	Health Navigation
Go365	1	direct	self-selected	internal	direct	healthy individuals	cooperative	externally set	episodical	positive	compliance change	inherent	presentation only	Physical Activity / Fitness
Runkeeper - GPS Track Run Walk	4	direct	self-selected	internal and external	indirect	healthy individuals	supportive only	externally set	episodical	positive	compliance change	inherent	presentation only	Physical Activity / Fitness
Rally	4	direct	self-selected	internal and external	direct	healthy individuals	supportive only	externally set	episodical	positive	compliance change	inherent	presentation only	Overall Healthy Lifestyle
Beautiful breast workout	6	direct	self-selected	internal	no	healthy individuals	no	self-set	continuous	positive	compliance change	independent	presentation only	Physical Activity / Fitness
Plant Nanny - Water Reminder	4	direct	self-selected	internal	no	healthy individuals	no	externally set	episodical	positive-negative	compliance change	inherent	presentation only	Nutrition
iFITNESS Activity Tracker	3	direct	self-selected	no	no	healthy individuals	no	self-set	episodical	positive	compliance change	inherent	presentation only	Physical Activity / Fitness
Map My Fitness Workout Trainer	4	direct	self-selected	internal and external	indirect	healthy individuals	supportive only	externally set	episodical	positive	compliance change	inherent	presentation only	Physical Activity / Fitness
Daily Water tracker reminder	3	direct	self-selected	no	no	healthy individuals	no	self-set	episodical	positive	compliance change	inherent	presentation only	Nutrition
Lose Weight In 21 Days - Home Fitness Workouts	4	direct	self-selected	internal	no	healthy individuals	no	externally set	continuous	positive	compliance change	inherent	progressive	Physical Activity / Fitness
Anytime Fitness	4	direct	self-selected	no	no	healthy individuals	no	externally set	episodical	positive	compliance change	inherent	presentation only	Physical Activity / Fitness
Nike+ Run Club	1	direct	self-selected	internal	direct	healthy individuals	cooperative	self-set	continuous	positive-negative	behavior change	independent	presentation only	Physical Activity / Fitness
My Diet Coach - Weight Loss Motivation & Tracker	6	direct	virtual character	internal	no	healthy individuals	no	self-set	continuous	positive	behavior change	independent	presentation only	Nutrition
Calorie Counter - EasyFit free	3	direct	self-selected	no	no	healthy individuals	no	self-set	episodical	positive	compliance change	independent	presentation only	Nutrition
Noom Coach: Weight & Health	2	direct	self-selected	no	no	healthy individuals	no	self-set	episodical	positive	behavior change	inherent	presentation only	Overall Healthy Lifestyle
Drink Water	3	direct	self-selected	internal	no	healthy individuals	no	self-set	episodical	positive	behavior change	independent	presentation only	Nutrition
Pedometer & Step Counter - EasyFit Free	4	direct	self-selected	internal	no	healthy individuals	no	externally set	episodical	positive	behavior change	independent	presentation only	Physical Activity / Fitness
FitNotes - Gym Workout Log	6	direct	self-selected	no	no	healthy individuals	no	self-set	continuous	positive	compliance change	independent	presentation only	Physical Activity / Fitness
BodySpace - Social Fitness App	2	direct	self-selected	no	direct	healthy individuals	supportive only	self-set	continuous	positive-negative	behavior change	inherent	presentation only	Physical Activity / Fitness
Fooducate Healthy Weight Loss & Calorie Counter	2	direct	self-selected	no	no	healthy individuals	supportive only	self-set	episodical	positive-negative	behavior change	independent	no	Nutrition
Ovulation & Fertility Tracker App	1	direct	self-selected	internal	no	healthy individuals	cooperative	self-set	episodical	positive	behavior change	independent	presentation only	Female Health / Pregnancy
0-100 Pushups Trainer	4	direct	self-selected	internal	no	healthy individuals	no	externally set	episodical	positive	behavior change	inherent	presentation only	Physical Activity / Fitness
Runtastic Running & Fitness Tracker	2	direct	self-selected	no	indirect	healthy individuals	no	self-set	episodical	positive-negative	behavior change	inherent	presentation only	Physical Activity / Fitness
NuMi	4	direct	self-selected	internal and external	no	healthy individuals	no	externally set	episodical	positive	behavior change	independent	presentation only	Nutrition
Vora - Fasting Tracker	2	direct	self-selected	no	no	healthy individuals	supportive only	self-set	episodical	positive	behavior change	independent	presentation only	Nutrition
Monitor Your Weight	3	direct	self-selected	no	no	healthy individuals	no	self-set	episodical	positive	compliance change	inherent	presentation only	Physical Activity / Fitness
SleepIQ	3	direct	self-selected	no	no	healthy individuals	no	self-set	episodical	positive	behavior change	independent	presentation only	Therapy Adherence
Die Achtsamkeit App	3	direct	self-selected	no	no	healthy individuals	no	self-set	episodical	positive-negative	compliance change	independent	presentation only	Meditation / Mental Health
30 Day Ab Challenge	4	direct	self-selected	no	no	healthy individuals	no	externally set	episodical	positive	behavior change	inherent	progressive	Physical Activity / Fitness
Gym Fitness & Workout : Personal trainer	3	direct	self-selected	no	no	healthy individuals	no	externally set	episodical	positive	compliance change	independent	presentation only	Physical Activity / Fitness
Simple Habit Meditation	1	direct	self-selected	internal	no	healthy individuals	cooperative	self-set	episodical	positive-negative	compliance change	independent	presentation only	Meditation / Mental Health
My Challenge Tracker	2	direct	self-selected	no	direct	healthy individuals	no	self-set	episodical	positive-negative	behavior change	inherent	(presentation only)	Physical Activity / Fitness
Calorie Counter by FatSecret	2	direct	self-selected	no	no	healthy individuals	supportive only	self-set	episodical	positive-negative	behavior change	independent	presentation only	Nutrition
Stop Breathe & Think: Meditate	3	direct	self-selected	internal	no	healthy individuals	no	externally set	episodical	positive-negative	compliance change	independent	presentation only	Meditation / Mental Health
Oral-B App	4	direct	self-selected	internal	no	healthy individuals	no	externally set	episodical	positive	behavior change	inherent	(presentation only)	Therapy Adherence
Keto diet tracker	2	direct	self-selected	no	no	healthy individuals	no	self-set	episodical	positive	behavior change	inherent	presentation only	Nutrition
Running for Weight Loss	3	direct	self-selected	internal	no	healthy individuals	no	self-set	episodical	positive	compliance change	independent	progressive	Physical Activity / Fitness
Ovia Pregnancy Tracker & Baby Countdown Calendar	5	direct	self-selected	internal	no	healthy individuals	supportive only	self-set	continuous	positive	behavior change	independent	presentation only	Female Health / Pregnancy
Ada - Your Health Companion	4	mediated	self-selected	no	no	patients	no	externally set	continuous	positive	attitude change	inherent	no	Health Navigation
Pregnancy Week By Week	3	direct	self-selected	no	no	healthy individuals	no	externally set	episodical	positive	behavior change	independent	presentation only	Female Health / Pregnancy
Pregnancy+	6	direct	self-selected	no	no	healthy individuals	no	externally set	continuous	positive	behavior change	independent	presentation only	Female Health / Pregnancy
Moodpath App - Depression, Burnout & Anxiety Test	4	direct	self-selected	no	no	healthy individuals	no	externally set	episodical	positive	attitude change	inherent	presentation only	Meditation / Mental Health
Blood Donor	1	direct	self-selected	internal and external	indirect	healthy individuals	cooperative	externally set	continuous	positive	attitude change	independent	presentation only	Health Navigation
Ovia Parenting | Baby Development Tracker	4	direct	self-selected	internal	no	healthy individuals	cooperative	externally set	episodical	positive	behavior change	inherent	presentation only	Female Health / Pregnancy
mySugr: the blood sugar tracker made just for you	6	direct	self-selected	internal	no	patients	no	externally set	continuous	positive	compliance change	independent	presentation only	Therapy Adherence
Teach Me Anatomy	7	direct	self-selected	no	no	health professionals	no	externally set	episodical	positive-negative	behavior change	independent	presentation only	Medical Education
Anatomy Learning - 3D Atlas	7	direct	self-selected	no	no	health professionals	no	externally set	episodical	positive-negative	behavior change	independent	presentation only	Medical Education
DreamMapper	6	direct	self-selected	no	no	patients	no	externally set	continuous	positive	behavior change	independent	presentation only	Therapy Adherence
Baritastic - Bariatric Tracker	3	direct	self-selected	no	no	patients	no	self-set	episodical	positive	compliance change	independent	presentation only	Therapy Adherence
Daily Anatomy: Flashcard Quizzes to Learn Anatomy	7	direct	self-selected	no	no	health professionals	no	externally set	continuous	positive-negative	behavior change	independent	presentation only	Medical Education
Clinical Sense	7	direct	self-selected	no	no	health professionals	no	externally set	episodical	positive-negative	behavior change	independent	presentation only	Medical Education
Touch Surgery	8	direct	self-selected	internal	no	health professionals	no	externally set	episodical	positive-negative	attitude change	inherent	progressive	Medical Education
Gray's Anatomy - Atlas	7	direct	self-selected	no	no	health professionals	no	externally set	episodical	positive-negative	compliance change	independent	presentation only	Medical Education
Ovulation Calculator Fertility	6	direct	self-selected	internal	no	healthy individuals	no	externally set	continuous	positive	behavior change	independent	presentation only	Female Health / Pregnancy
Omada	6	direct	self-selected	no	direct	healthy individuals	cooperative	self-set	continuous	positive	behavior change	independent	presentation only	Overall Healthy Lifestyle
EMT-B Pocket Prep	7	direct	self-selected	no	no	health professionals	no	externally set	episodical	positive-negative	compliance change	independent	presentation only	Medical Education
AirMini™ by ResMed	3	direct	self-selected	no	no	patients	no	externally set	episodical	positive	compliance change	independent	presentation only	Therapy Adherence
Kindara: Fertility Tracker	6	direct	self-selected	no	no	healthy individuals	supportive only	self-set	continuous	positive	attitude change	independent	presentation only	Female Health / Pregnancy
Circle by Providence	3	direct	self-selected	no	no	healthy individuals	no	externally set	episodical	positive	behavior change	independent	presentation only	Female Health / Pregnancy
Airway Ex	8	direct	self-selected	internal	indirect	health professionals	supportive only	externally set	episodical	positive-negative	attitude change	inherent	progressive	Medical Education
Gastro Ex	8	direct	self-selected	internal	indirect	health professionals	supportive only	externally set	episodical	positive-negative	attitude change	inherent	progressive	Medical Education
myAir™ for Air10™ by ResMed	6	direct	self-selected	no	no	patients	no	externally set	continuous	positive	compliance change	independent	presentation only	Therapy Adherence
Daily Water Tracker Reminder	5	direct	self-selected	internal	no	healthy individuals	no	self-set	continuous	positive	attitude change	independent	presentation only	Nutrition
NCLEX RN Mastery	8	direct	self-selected	internal	no	health professionals	no	externally set	episodical	positive-negative	compliance change	independent	progressive	Medical Education
Pill Reminder by Medisafe	6	direct	self-selected	no	no	patients	cooperative	self-set	continuous	positive	compliance change	independent	presentation only	Therapy Adherence
TS-Player	7	direct	self-selected	no	no	health professionals	supportive only	externally set	episodical	positive-negative	attitude change	independent	presentation only	Medical Education
SnoreLab : Record Your Snoring	4	direct	self-selected	no	no	healthy individuals	no	externally set	continuous	positive-negative	behavior change	inherent	presentation only	Therapy Adherence
Glow Baby Newborn Tracker App	5	direct	self-selected	internal	no	healthy individuals	cooperative	self-set	episodical	positive	attitude change	independent	progressive	Female Health / Pregnancy
ATI TEAS Pocket Prep	7	direct	self-selected	no	no	health professionals	no	externally set	episodical	positive-negative	compliance change	independent	presentation only	Medical Education
Essential Skeleton 4	7	direct	self-selected	no	no	health professionals	no	self-set	continuous	positive-negative	attitude change	independent	no	Medical Education
Glucose Buddy Diabetes Tracker	6	direct	self-selected	no	no	patients	supportive only	self-set	continuous	positive	attitude change	inherent	presentation only	Therapy Adherence
HeartStar BP Monitor	5	direct	self-selected	internal	no	patients	no	self-set	continuous	positive-negative	behavior change	independent	presentation only	Therapy Adherence
NCLEX PN Mastery	7	direct	self-selected	no	no	health professionals	no	externally set	episodical	positive-negative	behavior change	independent	presentation only	Medical Education
MammaBaby - Breast feeding App & Baby Log Tracker	6	direct	self-selected	no	no	healthy individuals	cooperative	externally set	continuous	positive	attitude change	independent	presentation only	Female Health / Pregnancy
HESI A2 Pocket Prep	7	direct	self-selected	no	no	health professionals	no	externally set	episodical	positive-negative	compliance change	independent	presentation only	Medical Education
NCLEX RN Review by Lippincott	7	direct	self-selected	no	no	health professionals	no	externally set	episodical	positive-negative	behavior change	independent	presentation only	Medical Education
NCLEX-RN Pocket Prep	7	direct	self-selected	no	no	health professionals	no	externally set	episodical	positive-negative	compliance change	independent	presentation only	Medical Education
TEAS Mastery: Test Version 6	7	direct	self-selected	no	no	health professionals	no	externally set	episodical	positive-negative	compliance change	independent	presentation only	Medical Education
Prognosis: Your Diagnosis	8	direct	self-selected	internal	no	health professionals	no	externally set	episodical	positive-negative	attitude change	independent	presentation only	Medical Education
PTCE Pocket Prep	7	direct	self-selected	no	no	health professionals	no	externally set	episodical	positive-negative	compliance change	independent	presentation only	Medical Education
ATI® TEAS 6 Practice Test	8	direct	self-selected	no	no	health professionals	no	externally set	episodical	positive-negative	attitude change	independent	progressive	Medical Education
30 Day Fitness Challenge Log	3	direct	self-selected	no	no	healthy individuals	no	self-set	episodical	positive	compliance change	independent	progressive	Physical Activity / Fitness
My Water Balance: Daily Drink Tracker & Reminder	1	direct	self-selected	internal	direct	healthy individuals	cooperative	self-set	continuous	positive	compliance change	independent	presentation only	Nutrition
Steps Pedometer & Step Counter Activity Tracker	2	direct	self-selected	no	no	healthy individuals	no	self-set	continuous	positive-negative	behavior change	independent	presentation only	Physical Activity / Fitness
30 Day Fitness Challenges ~ Daily Workout Free	3	direct	self-selected	no	no	healthy individuals	no	externally set	episodical	positive	compliance change	independent	progressive	Physical Activity / Fitness
Pedometer++	5	direct	self-selected	internal	no	healthy individuals	no	self-set	continuous	positive-negative	behavior change	independent	presentation only	Physical Activity / Fitness
Drink Water Reminder N Tracker	6	direct	self-selected	internal	no	healthy individuals	no	self-set	continuous	positive	behavior change	independent	presentation only	Nutrition
Stepz - Step Counter	2	direct	self-selected	internal	direct	healthy individuals	no	self-set	continuous	positive-negative	behavior change	inherent	presentation only	Physical Activity / Fitness
Running To Lose Weight	3	direct	self-selected	no	no	healthy individuals	supportive only	self-set	episodical	positive	compliance change	independent	progressive	Physical Activity / Fitness
Happy Scale	5	direct	self-selected	internal	no	healthy individuals	no	self-set	continuous	positive-negative	attitude change	independent	presentation only	Physical Activity / Fitness
iFit—All-day Fitness Coaching	5	direct	self-selected	internal	indirect	healthy individuals	supportive only	self-set	continuous	positive-negative	behavior change	inherent	presentation only	Overall Healthy Lifestyle
StepsApp Pedometer	6	direct	self-selected	internal	no	healthy individuals	no	self-set	continuous	positive	behavior change	independent	presentation only	Physical Activity / Fitness
Argus: Calorie Counter & Steps	1	direct	self-selected	internal	direct	healthy individuals	supportive only	externally set	continuous	positive-negative	compliance change	independent	presentation only	Overall Healthy Lifestyle
30 Day Squat And Ab Challenge	3	direct	self-selected	internal	no	healthy individuals	no	externally set	episodical	positive	compliance change	independent	progressive	Physical Activity / Fitness
5K Runner: Couch Potato to 5K	3	direct	self-selected	internal	no	healthy individuals	no	externally set	episodical	positive	compliance change	independent	progressive	Physical Activity / Fitness
Aura: Calm Anxiety & Sleep	5	direct	self-selected	internal	no	healthy individuals	supportive only	self-set	continuous	positive	attitude change	inherent	(progressive)	Meditation / Mental Health
YAZIO Calorie Counter App	6	direct	self-selected	no	no	healthy individuals	no	self-set	continuous	positive	behavior change	independent	presentation only	Nutrition
Pacifica for Stress & Anxiety	6	direct	self-selected	no	no	healthy individuals	cooperative	self-set	continuous	positive	attitude change	inherent	presentation only	Meditation / Mental Health
7 Cups: Anxiety & Stress Chat	5	mediated	self-selected	internal	no	healthy individuals	cooperative	self-set	continuous	positive	attitude change	inherent	presentation only	Meditation / Mental Health
Fit30: Home Workouts Exercise	3	direct	self-selected	no	no	healthy individuals	no	self-set	episodical	positive	compliance change	independent	progressive	Physical Activity / Fitness
Smoke Free - Quit Smoking Now	5	direct	self-selected	internal	no	healthy individuals	no	externally set	continuous	positive	attitude change	independent	progressive	Therapy Adherence
snoww: ski & snowboard tracker	1	direct	self-selected	internal	indirect	healthy individuals	cooperative	self-set	continuous	positive-negative	behavior change	independent	presentation only	Physical Activity / Fitness
